# Supplementary material for: N-Cyclo­hexyl-3-(4-hydr­oxy-6-oxo-1,6-dihydro­pyrimidin-5-yl)-3-p-tolyl­propanamide
Source: Acta Crystallogr Sect E Struct Rep Online. 2009 Jan 14;65(Pt 2):o309. doi: 10.1107/S1600536809001251 (PMC2968226; doi:10.1107/S1600536809001251)
Supplement: Supplementary file 2 [file e-65-0o309-Isup2.hkl]

# 
# h,k,l, Fc-squared, Fo-squared, sigma(Fo-squared) and status flag 
# 
data_I
_shelx_title ' 080819c in P2(1)/n' 
_shelx_refln_list_code          4 
_shelx_F_calc_maximum      197.05 
_exptl_crystal_F_000       760.00 
_reflns_d_resolution_high  0.8406 
 
loop_ 
 _symmetry_equiv_pos_as_xyz 
 'x, y, z' 
 '-x+1/2, y+1/2, -z+1/2' 
 '-x, -y, -z' 
 'x-1/2, -y-1/2, z-1/2' 
 
_cell_length_a     7.1563 
_cell_length_b    19.6374 
_cell_length_c    13.2746 
_cell_angle_alpha  90.000 
_cell_angle_beta  101.740 
_cell_angle_gamma  90.000 
 
_shelx_F_squared_multiplier     1.000 
 
loop_ 
 _refln_index_h 
 _refln_index_k 
 _refln_index_l 
 _refln_F_squared_calc 
 _refln_F_squared_meas 
 _refln_F_squared_sigma 
 _refln_observed_status 
   2   0   0     7408.16     6189.27     72.79 o 
   4   0   0       60.62       53.81      9.95 o 
   6   0   0      475.82      388.31     44.01 o 
   8   0   0      223.97      350.29     36.33 o 
   1   1   0     5748.10     4056.64   1060.76 o 
   2   1   0       10.99        5.85      7.84 o 
   3   1   0       20.49       21.93      8.07 o 
   4   1   0     1869.57     1878.78     41.94 o 
   5   1   0        0.84        2.01      6.35 o 
   6   1   0      500.34      506.83     17.30 o 
   7   1   0      409.42      469.19     52.61 o 
   8   1   0       84.78      146.07     27.43 o 
   0   2   0     2626.07     2882.59     94.49 o 
   1   2   0      733.36      661.33     46.58 o 
   2   2   0     3441.06     3100.14    147.70 o 
   3   2   0        8.51        6.18      5.63 o 
   4   2   0       40.33       28.06      8.76 o 
   5   2   0       68.27       48.70      9.83 o 
   6   2   0        1.06       -8.01     16.63 o 
   7   2   0       29.55       43.69     13.75 o 
   8   2   0      142.13      181.91     32.19 o 
   1   3   0      656.41      643.78     20.21 o 
   2   3   0      124.64      114.73      6.49 o 
   3   3   0       51.74       37.03      5.13 o 
   4   3   0      364.50      338.19     10.28 o 
   5   3   0      242.72      253.07     14.15 o 
   6   3   0        0.00       -2.03      9.20 o 
   7   3   0      274.70      371.67     28.96 o 
   8   3   0       29.31       95.59     30.24 o 
   0   4   0    31042.84    28783.55    205.44 o 
   1   4   0        0.56       16.32     23.39 o 
   2   4   0       91.36       87.66      7.34 o 
   3   4   0     1156.26     1082.66     28.67 o 
   4   4   0      361.42      349.11     20.26 o 
   5   4   0      147.89      148.17      9.81 o 
   6   4   0        0.19       -0.64      9.41 o 
   7   4   0       99.18      132.52     20.68 o 
   8   4   0        0.12       26.54     16.70 o 
   1   5   0      365.67      354.46     24.28 o 
   2   5   0      210.40      221.35     22.14 o 
   3   5   0      904.91      940.15     28.39 o 
   4   5   0      576.86      550.40     35.36 o 
   5   5   0      989.13      994.62     37.95 o 
   6   5   0      213.56      206.14     17.34 o 
   7   5   0      317.94      400.40     76.26 o 
   8   5   0       39.32       61.75     18.41 o 
   0   6   0     1770.88     1441.76     37.55 o 
   1   6   0      103.65      105.99      9.79 o 
   2   6   0      540.20      487.00     34.52 o 
   3   6   0      271.73      258.76      9.07 o 
   4   6   0       69.56       74.12     11.02 o 
   5   6   0      139.59      143.92     13.74 o 
   6   6   0      134.92      147.26     19.42 o 
   7   6   0       53.78       51.77     29.44 o 
   8   6   0       20.59       44.94     20.50 o 
   1   7   0     1124.67      953.83     56.75 o 
   2   7   0       32.38       30.32      8.65 o 
   3   7   0       43.90       27.46      5.93 o 
   4   7   0       10.75        4.09      8.71 o 
   5   7   0      191.80      211.69     15.99 o 
   6   7   0      126.08      140.88     15.12 o 
   7   7   0       72.82       64.47     21.52 o 
   0   8   0      586.28      586.46     27.56 o 
   1   8   0      919.46      840.39     56.98 o 
   2   8   0      411.85      337.67     19.76 o 
   3   8   0      212.62      190.87     13.60 o 
   4   8   0       73.07       68.79     11.40 o 
   5   8   0      247.47      238.35     17.24 o 
   6   8   0       48.54       47.52     13.47 o 
   7   8   0      205.37      223.88     27.32 o 
   1   9   0     1103.63     1138.36     68.04 o 
   2   9   0        4.93        2.43      9.13 o 
   3   9   0       63.72       46.31     10.06 o 
   4   9   0       26.98       32.86     11.45 o 
   5   9   0      351.43      357.72     19.92 o 
   6   9   0      116.43      108.50     16.13 o 
   7   9   0        2.17       -7.70     46.45 o 
   0  10   0     1936.95     2028.10     54.87 o 
   1  10   0       11.74        7.90      8.34 o 
   2  10   0      272.05      272.33     15.31 o 
   3  10   0        0.55       -3.39      8.14 o 
   4  10   0       82.74       94.69     12.91 o 
   5  10   0        1.45       -0.15     10.01 o 
   6  10   0      136.98      136.09     17.73 o 
   7  10   0       23.19       44.10     21.04 o 
   1  11   0       49.57       65.73     10.55 o 
   2  11   0      174.67      148.65     13.67 o 
   3  11   0       62.82       62.23     13.63 o 
   4  11   0       15.28       23.38     11.87 o 
   5  11   0       35.25       29.04     12.33 o 
   6  11   0       18.39       33.18     13.06 o 
   7  11   0       41.68       24.19     44.99 o 
   0  12   0      186.84      181.79     23.53 o 
   1  12   0      187.90      182.64     14.36 o 
   2  12   0      199.73      195.53     15.61 o 
   3  12   0       57.77       58.10     11.32 o 
   4  12   0      152.66      164.76     15.59 o 
   5  12   0       71.93       76.40     14.32 o 
   6  12   0       14.05       10.53     11.48 o 
   7  12   0        1.83       -1.75     53.77 o 
   1  13   0      373.14      336.97     20.77 o 
   2  13   0      716.23      654.82     31.75 o 
   3  13   0       30.75       25.98     10.98 o 
   4  13   0      375.00      382.24     22.24 o 
   5  13   0      199.78      202.00     18.70 o 
   6  13   0      218.48      229.81     47.31 o 
   0  14   0       27.08       22.19     15.73 o 
   1  14   0      397.26      368.37     38.65 o 
   2  14   0      443.45      469.82     21.63 o 
   3  14   0       66.67       72.28     13.85 o 
   4  14   0       17.20       10.19     12.35 o 
   5  14   0        9.25        2.84     10.94 o 
   6  14   0       94.11       95.39     23.77 o 
   1  15   0      127.29      132.23     17.54 o 
   2  15   0      114.49      122.48     15.09 o 
   3  15   0      166.70      157.49     16.52 o 
   4  15   0        3.66       -2.39     10.87 o 
   5  15   0       38.98       47.47     14.49 o 
   6  15   0        2.63       -9.37     43.28 o 
   0  16   0      324.35      294.94     31.09 o 
   1  16   0        2.43        8.55     12.34 o 
   2  16   0       69.57       66.63     12.93 o 
   3  16   0        0.04        8.48     11.03 o 
   4  16   0        4.06        3.38     12.07 o 
   5  16   0        8.92       -3.16     12.57 o 
   6  16   0      142.64      144.92     24.26 o 
   1  17   0      161.52      139.94     24.69 o 
   2  17   0       23.64       27.22     11.40 o 
   3  17   0      204.97      216.87     20.74 o 
   4  17   0        5.83        8.24     11.85 o 
   5  17   0        3.38        2.55     10.47 o 
   0  18   0        2.96       -7.68     14.63 o 
   1  18   0      340.70      300.47     32.19 o 
   2  18   0       19.69       17.40     12.80 o 
   3  18   0       93.80       89.41     16.54 o 
   4  18   0       53.74       56.89     15.50 o 
   5  18   0       31.80       42.72     16.01 o 
   1  19   0        0.57       -1.32     10.22 o 
   2  19   0        2.77        2.40     11.46 o 
   3  19   0       77.12       66.50     14.46 o 
   4  19   0       27.34       51.65     12.32 o 
   0  20   0       66.17       53.40     19.14 o 
   1  20   0        0.50        4.80     11.58 o 
   2  20   0        0.02        2.89     11.89 o 
   3  20   0       13.81       26.36     10.11 o 
   4  20   0        7.04       25.84     10.96 o 
   1  21   0       29.52       24.12     11.35 o 
   2  21   0       34.75       38.89     14.20 o 
   3  21   0        8.19       14.70     14.90 o 
   0  22   0        7.51        2.68     14.87 o 
   1  22   0       10.94        9.28     10.73 o 
   2  22   0       14.69       17.48     11.54 o 
   1  23   0        1.02        0.72      9.39 o 
  -7   0   1      748.75      886.15     52.79 o 
  -5   0   1        0.48       -6.58     14.02 o 
  -3   0   1       76.15       67.67     15.36 o 
  -1   0   1     4349.47     4290.54     52.31 o 
   1   0   1    14911.28    13146.56    107.05 o 
   3   0   1      180.57      155.10     10.47 o 
   5   0   1        9.17        5.42     10.00 o 
  -8   1   1       55.95      177.29     21.09 o 
  -7   1   1       76.84      122.89     34.75 o 
  -6   1   1      688.47      738.44     21.53 o 
  -5   1   1       16.12       18.82     10.81 o 
  -4   1   1       57.73       59.30     11.16 o 
  -3   1   1      652.06      620.67     99.06 o 
  -2   1   1        0.61       -0.42      8.61 o 
  -1   1   1      121.66      178.15      8.27 o 
   0   1   1     1515.11     1478.30     41.88 o 
   1   1   1     1119.71      900.23     30.41 o 
   2   1   1     1627.51     1655.21     57.52 o 
   3   1   1       15.32        3.14      5.23 o 
   4   1   1      317.86      284.13     10.94 o 
   5   1   1      578.40      591.49     16.48 o 
   6   1   1      897.55      904.89     32.93 o 
   7   1   1      272.48      327.24     54.62 o 
   8   1   1       80.40      206.18     30.48 o 
  -8   2   1       30.35      133.75     34.14 o 
  -7   2   1      477.03      580.50    104.37 o 
  -6   2   1       15.06        9.14      7.59 o 
  -5   2   1      351.82      369.18     33.42 o 
  -4   2   1      592.40      612.62     31.46 o 
  -3   2   1        5.18        0.97      7.15 o 
  -2   2   1     2518.18     2546.46    170.00 o 
  -1   2   1      589.96      558.61     14.64 o 
   0   2   1      117.25      109.48      3.38 o 
   1   2   1    11994.99    11062.74    137.91 o 
   2   2   1     2266.01     2185.93     28.42 o 
   3   2   1      663.81      669.61     25.29 o 
   4   2   1      670.81      594.95     17.21 o 
   5   2   1      102.23       94.12      7.04 o 
   6   2   1       18.13       23.08     13.77 o 
   7   2   1      231.40      238.53     23.05 o 
   8   2   1       11.10      109.49     26.58 o 
  -8   3   1        6.07      120.95     37.43 o 
  -7   3   1        1.98       32.09     22.50 o 
  -6   3   1      786.52      712.40     34.86 o 
  -5   3   1       74.25       61.70     11.44 o 
  -4   3   1       36.13       19.66      7.79 o 
  -3   3   1      704.04      753.76     27.98 o 
  -2   3   1     1811.46     1796.08     36.43 o 
  -1   3   1     1154.67     1133.19     49.51 o 
   0   3   1     1208.38     1095.09     31.12 o 
   1   3   1    15094.92    14853.73    126.93 o 
   2   3   1      537.87      562.81     10.08 o 
   3   3   1        6.23        7.54      4.34 o 
   4   3   1        0.01       -2.05      4.86 o 
   5   3   1        8.37       -4.13      5.11 o 
   6   3   1       20.08       32.81     15.99 o 
   7   3   1       92.55      115.65     20.54 o 
   8   3   1        3.15       59.50     27.68 o 
  -8   4   1       25.57       47.26     43.22 o 
  -7   4   1       38.34       90.38     18.93 o 
  -6   4   1      705.95      641.88     53.11 o 
  -5   4   1      336.62      346.02     14.88 o 
  -4   4   1       23.98       27.72      5.53 o 
  -3   4   1        6.26       -1.90      5.51 o 
  -2   4   1       44.26       45.08      6.09 o 
  -1   4   1     2255.97     2232.55     69.48 o 
   0   4   1     1512.89     1434.61     17.86 o 
   1   4   1     5822.06     5685.68     32.16 o 
   2   4   1       61.30       56.09      5.91 o 
   3   4   1     2201.65     2218.20     58.94 o 
   4   4   1      190.35      217.08      9.38 o 
   5   4   1      392.83      401.22     14.14 o 
   6   4   1       40.15       24.49     12.94 o 
   7   4   1       16.79       30.89     15.50 o 
   8   4   1       53.96       82.00     27.92 o 
  -8   5   1       13.22       23.55     31.21 o 
  -7   5   1       24.82       23.44     38.35 o 
  -6   5   1        9.74       14.06     11.53 o 
  -5   5   1       73.89       64.88      9.13 o 
  -4   5   1      473.55      442.46     11.71 o 
  -3   5   1      281.09      261.77     16.49 o 
  -2   5   1       70.53       78.54      9.10 o 
  -1   5   1      365.13      366.74     17.58 o 
   0   5   1     1170.55     1115.02     25.15 o 
   1   5   1    17391.77    16654.13    332.19 o 
   2   5   1        7.88        7.23      5.52 o 
   3   5   1       21.01       17.06      8.29 o 
   4   5   1       60.78       57.74      7.21 o 
   5   5   1      111.44      134.65     13.60 o 
   6   5   1      203.59      194.68     29.87 o 
   7   5   1       23.47       37.37     15.61 o 
   8   5   1       26.41       35.25     28.71 o 
  -8   6   1        5.68       38.89     18.68 o 
  -7   6   1      162.72      181.28     34.44 o 
  -6   6   1       51.91       51.51     11.74 o 
  -5   6   1       57.83       62.25     15.74 o 
  -4   6   1      114.89      112.03     14.08 o 
  -3   6   1       47.99       50.82      7.02 o 
  -2   6   1      214.31      221.01     26.94 o 
  -1   6   1     1491.36     1470.71     22.26 o 
   0   6   1     4132.05     4068.69    173.19 o 
   1   6   1     2786.73     2631.89     73.56 o 
   2   6   1     3215.91     3344.32     64.57 o 
   3   6   1      141.88      148.70      9.22 o 
   4   6   1      244.80      262.72     10.74 o 
   5   6   1       42.44       30.78      8.96 o 
   6   6   1      118.08       97.24     19.99 o 
   7   6   1      108.16      108.59     21.89 o 
  -8   7   1       12.33       16.09     14.43 o 
  -7   7   1        0.11        9.69     13.99 o 
  -6   7   1        1.55       -3.70      9.64 o 
  -5   7   1       72.73       70.64     12.26 o 
  -4   7   1       59.34       58.68     10.74 o 
  -3   7   1      710.19      657.85     27.03 o 
  -2   7   1        3.99        2.86      7.30 o 
  -1   7   1      218.43      202.01      7.76 o 
   0   7   1      635.12      601.84     16.15 o 
   1   7   1     8123.81     8149.08    148.72 o 
   2   7   1      847.37      866.03     14.13 o 
   3   7   1       20.01       22.90      6.87 o 
   4   7   1       66.10       67.06      9.23 o 
   5   7   1       78.12       82.51     10.47 o 
   6   7   1       39.07       32.19     18.84 o 
   7   7   1        0.11        4.93     18.24 o 
  -7   8   1       36.10       31.94     21.70 o 
  -6   8   1      241.65      253.18     19.09 o 
  -5   8   1      133.07      146.00     14.96 o 
  -4   8   1       65.57       69.86     11.58 o 
  -3   8   1       81.96       81.06     12.25 o 
  -2   8   1      239.38      234.60     20.06 o 
  -1   8   1     1652.57     1598.33     19.02 o 
   0   8   1      852.19      950.26     24.77 o 
   1   8   1     4730.11     4722.49     56.82 o 
   2   8   1      331.40      347.10      9.92 o 
   3   8   1       11.58       24.95      6.71 o 
   4   8   1       19.11       20.56      9.90 o 
   5   8   1       35.82       29.52     10.66 o 
   6   8   1       25.92       11.43     14.20 o 
   7   8   1       57.46       42.36     18.52 o 
  -7   9   1       54.32       38.16     38.77 o 
  -6   9   1        4.98       -3.98     12.38 o 
  -5   9   1       29.73       29.75     11.58 o 
  -4   9   1       58.82       59.76     12.19 o 
  -3   9   1      551.40      576.99     21.04 o 
  -2   9   1       90.71       93.71     13.00 o 
  -1   9   1     1074.56      979.05     36.46 o 
   0   9   1     4701.24     5116.14     60.38 o 
   1   9   1       15.31       56.30     12.38 o 
   2   9   1      154.50      153.25     12.08 o 
   3   9   1        0.71       -0.09      8.91 o 
   4   9   1       48.41       41.10     13.79 o 
   5   9   1       52.87       40.75      9.92 o 
   6   9   1        0.00       -4.07     31.15 o 
   7   9   1        1.58      -11.31     30.54 o 
  -7  10   1        1.82       11.97     27.31 o 
  -6  10   1       29.71       22.53     18.83 o 
  -5  10   1      286.68      294.86     19.70 o 
  -4  10   1      135.32      155.92     17.71 o 
  -3  10   1      238.01      228.96     25.75 o 
  -2  10   1        8.77       18.35      9.76 o 
  -1  10   1     2095.37     2053.80     44.08 o 
   0  10   1      399.62      396.80     18.82 o 
   1  10   1      349.85      325.54     15.55 o 
   2  10   1     1018.29     1022.16     30.74 o 
   3  10   1       32.02       23.76     10.67 o 
   4  10   1       13.64       16.86     14.29 o 
   5  10   1       82.71       82.78     11.60 o 
   6  10   1      174.57      208.31     40.84 o 
   7  10   1       97.93       76.88     22.12 o 
  -7  11   1       22.73       27.38     23.84 o 
  -6  11   1       16.54        3.61     19.52 o 
  -5  11   1       79.69       79.75     14.20 o 
  -4  11   1      254.21      284.62     18.26 o 
  -3  11   1       29.06       30.45     14.03 o 
  -2  11   1      832.60      871.08     56.63 o 
  -1  11   1       15.90       11.01      6.35 o 
   0  11   1      183.99      176.69     15.76 o 
   1  11   1      728.13      688.77     22.08 o 
   2  11   1      304.23      301.01     16.63 o 
   3  11   1       20.13       13.59     10.82 o 
   4  11   1        8.59        8.22     10.47 o 
   5  11   1        8.38        4.55      9.22 o 
   6  11   1        1.55        5.66     26.64 o 
   7  11   1       29.30        7.37     51.15 o 
  -7  12   1        0.09      -16.85     55.78 o 
  -6  12   1       13.19        0.52     14.74 o 
  -5  12   1      189.46      190.72     18.23 o 
  -4  12   1       49.48       40.42     12.05 o 
  -3  12   1      107.72       80.13     13.25 o 
  -2  12   1      224.75      208.01     15.55 o 
  -1  12   1        0.00       -1.30      6.45 o 
   0  12   1      493.59      475.82     22.27 o 
   1  12   1      468.02      421.11     18.39 o 
   2  12   1      683.85      685.57     23.42 o 
   3  12   1      106.31      103.40     13.77 o 
   4  12   1      119.60      117.28     12.65 o 
   5  12   1        1.77       13.05      9.40 o 
   6  12   1        5.32        3.94     24.32 o 
   7  12   1       97.90      103.36     23.25 o 
  -7  13   1       67.13       26.61     48.47 o 
  -6  13   1        9.55       -1.44     30.54 o 
  -5  13   1      587.59      658.14     28.91 o 
  -4  13   1     1638.06     1568.42     53.43 o 
  -3  13   1      409.01      398.64     23.09 o 
  -2  13   1       33.87       36.27     12.21 o 
  -1  13   1      148.75      133.04      9.93 o 
   0  13   1       26.46       29.55     11.75 o 
   1  13   1      316.91      305.47     19.90 o 
   2  13   1       19.63       19.08     10.91 o 
   3  13   1        0.42       -5.08      9.35 o 
   4  13   1      271.13      272.32     17.22 o 
   5  13   1       40.25       40.31     11.21 o 
   6  13   1       56.58       30.19     53.89 o 
  -6  14   1        9.55        3.87     26.16 o 
  -5  14   1      766.10      834.66     32.75 o 
  -4  14   1       14.49       21.84     12.11 o 
  -3  14   1      464.61      419.18     23.07 o 
  -2  14   1      337.49      363.14     21.74 o 
  -1  14   1      103.64      121.63     15.59 o 
   0  14   1      251.64      229.90     13.51 o 
   1  14   1      163.29      140.36     14.58 o 
   2  14   1        7.38       76.34     71.85 o 
   3  14   1      387.25      349.75     20.49 o 
   4  14   1       45.25       54.03     10.97 o 
   5  14   1      350.19      402.93     20.74 o 
   6  14   1       47.53        1.08     63.34 o 
  -6  15   1      103.56       85.69     24.37 o 
  -5  15   1       46.48       34.83     28.20 o 
  -4  15   1        0.03       -8.30     11.19 o 
  -3  15   1        0.18        5.54     10.73 o 
  -2  15   1       55.58       73.79     13.85 o 
  -1  15   1      256.30      253.77     33.35 o 
   0  15   1      334.52      314.41     15.50 o 
   1  15   1      323.33      296.89     26.15 o 
   2  15   1      656.94      637.34     32.63 o 
   3  15   1       27.68       27.88      9.93 o 
   4  15   1        0.50       -9.16      9.51 o 
   5  15   1       22.11       20.29     10.58 o 
   6  15   1       12.96       19.03     46.94 o 
  -6  16   1        8.44      -17.02     37.20 o 
  -5  16   1       12.80       13.64     32.56 o 
  -4  16   1        0.14        2.00     11.45 o 
  -3  16   1        6.29        3.78     12.29 o 
  -2  16   1       96.55      102.33     17.01 o 
  -1  16   1        4.63       -0.27     14.81 o 
   0  16   1       33.56       45.71      9.01 o 
   1  16   1      492.33      493.91     20.82 o 
   2  16   1        0.39        5.03      8.75 o 
   3  16   1      965.16      971.23     27.82 o 
   4  16   1       23.31       52.41     16.36 o 
   5  16   1       24.79       14.72     16.67 o 
  -5  17   1       62.40       73.47     15.96 o 
  -4  17   1      191.63      199.69     20.56 o 
  -3  17   1        4.63        8.61     11.26 o 
  -2  17   1      292.77      280.00     23.59 o 
  -1  17   1      216.90      216.47     26.64 o 
   0  17   1       35.09       33.00     12.71 o 
   1  17   1      152.26      143.33     13.22 o 
   2  17   1       53.88       53.40     10.18 o 
   3  17   1        4.40        8.79      9.13 o 
   4  17   1        1.47       -0.58      9.19 o 
   5  17   1       31.35       44.33     12.47 o 
  -5  18   1       61.19       41.37     23.67 o 
  -4  18   1        2.25       -6.17     11.33 o 
  -3  18   1        8.90       29.65     12.55 o 
  -2  18   1       81.01       54.87     14.98 o 
  -1  18   1       42.33       26.72     12.20 o 
   0  18   1      193.99      172.63     18.44 o 
   1  18   1       65.10       45.51     12.05 o 
   2  18   1      253.19      252.64     16.18 o 
   3  18   1      125.71      137.32     13.35 o 
   4  18   1        6.44        7.51      9.62 o 
   5  18   1       15.83       19.20     10.80 o 
  -4  19   1        0.01       -6.03     12.19 o 
  -3  19   1        0.81       -4.61     12.11 o 
  -2  19   1        0.32       -7.00     11.60 o 
  -1  19   1       48.93       38.47     12.89 o 
   0  19   1       17.48       17.49     11.29 o 
   1  19   1      163.02      135.66     17.26 o 
   2  19   1       93.58       83.32     13.78 o 
   3  19   1       10.54       15.92      9.78 o 
   4  19   1       16.66       18.38     12.36 o 
  -4  20   1        0.87      -13.61     12.86 o 
  -3  20   1       37.27       27.81     14.22 o 
  -2  20   1       19.70       24.91     12.67 o 
  -1  20   1        5.30        0.59     10.48 o 
   0  20   1      115.37       81.96     14.86 o 
   1  20   1        0.63       -6.00     10.24 o 
   2  20   1       11.83       21.27     10.18 o 
   3  20   1       31.65       33.14     10.34 o 
   4  20   1        2.29        7.17     11.41 o 
  -3  21   1        1.92       -0.78     12.83 o 
  -2  21   1        0.01       -2.26     11.90 o 
  -1  21   1       14.03       20.17     11.50 o 
   0  21   1        0.78       -0.15      9.55 o 
   1  21   1        0.25       -5.72     11.64 o 
   2  21   1        0.63        0.59     11.39 o 
   3  21   1        3.86        9.86      9.46 o 
  -2  22   1        3.48       16.49     14.02 o 
  -1  22   1        0.80        1.70      9.27 o 
   0  22   1       95.19       80.03     15.34 o 
   1  22   1       12.12       26.69     12.11 o 
   2  22   1       26.79       25.15     12.51 o 
  -1  23   1        3.58        9.54     10.21 o 
   0  23   1       29.01       35.94     13.09 o 
   1  23   1       12.43       14.28     12.06 o 
  -8   0   2       50.74      225.68     31.33 o 
  -6   0   2      390.04      411.86     35.11 o 
  -4   0   2      565.88      564.76     33.65 o 
  -2   0   2     7925.81     9218.74    105.34 o 
   0   0   2     3610.80     3933.95    111.62 o 
   2   0   2    11735.59    12090.83    271.47 o 
   4   0   2     1312.39     1273.04     28.04 o 
   6   0   2      406.15      415.03     35.36 o 
   8   0   2      140.08      312.01     34.02 o 
  -8   1   2      109.03      232.58     30.18 o 
  -7   1   2       55.91       70.02     14.18 o 
  -6   1   2      477.17      470.93     21.78 o 
  -5   1   2      367.73      404.57     19.27 o 
  -4   1   2       18.65       17.87      9.56 o 
  -3   1   2       26.63        6.46      7.65 o 
  -2   1   2    12683.51    12966.63    492.01 o 
  -1   1   2    10188.63    10196.22     46.10 o 
   0   1   2       18.76       24.58      2.70 o 
   1   1   2     2811.85     2813.70    101.56 o 
   2   1   2     2672.32     2767.93     64.13 o 
   3   1   2     2646.19     2758.45     65.94 o 
   4   1   2      151.71      124.11     14.61 o 
   5   1   2        1.56       -3.38      9.83 o 
   6   1   2        0.38       -9.66     10.26 o 
   7   1   2        0.67       18.56     45.17 o 
   8   1   2        1.57      243.12     34.02 o 
  -8   2   2       16.81       90.83     27.80 o 
  -7   2   2       45.10       52.43     20.69 o 
  -6   2   2        4.80       -9.43     10.71 o 
  -5   2   2     1034.50      994.05    118.72 o 
  -4   2   2      402.11      358.36     55.11 o 
  -3   2   2     1164.09     1198.56     26.91 o 
  -2   2   2    23993.46    23298.35    843.54 o 
  -1   2   2      703.66      660.02     19.87 o 
   0   2   2     3246.01     3037.27     31.70 o 
   1   2   2      474.40      491.80     19.77 o 
   2   2   2      922.70      846.14     22.57 o 
   3   2   2        0.00        7.89      4.34 o 
   4   2   2      292.30      262.22      8.75 o 
   5   2   2       38.54       38.89     11.61 o 
   6   2   2      126.45      122.66     25.42 o 
   7   2   2        0.97       49.31     46.15 o 
   8   2   2        1.15      186.79     33.65 o 
  -8   3   2      222.95      339.80     44.26 o 
  -7   3   2       13.39       22.51      9.66 o 
  -6   3   2       36.27       12.58      9.60 o 
  -5   3   2        1.07       -3.97      8.77 o 
  -4   3   2       14.38        5.44      8.84 o 
  -3   3   2       21.85       27.60      7.47 o 
  -2   3   2      340.17      287.02     38.37 o 
  -1   3   2      990.86     1045.28     32.61 o 
   0   3   2      180.43      179.09      6.51 o 
   1   3   2     1308.29     1309.79     21.07 o 
   2   3   2      791.99      778.76     22.92 o 
   3   3   2     1947.56     1961.03     43.52 o 
   4   3   2        0.00       -3.42      5.20 o 
   5   3   2      258.26      281.32     16.99 o 
   6   3   2        7.16       23.68     16.08 o 
   7   3   2      271.27      309.94     28.89 o 
  -8   4   2        0.99       18.36     23.96 o 
  -7   4   2       26.15       29.49     10.85 o 
  -6   4   2     1253.70     1244.71     36.91 o 
  -5   4   2       83.78       69.85      8.97 o 
  -4   4   2     2539.83     2795.84     72.86 o 
  -3   4   2        0.97        3.98      6.11 o 
  -2   4   2      366.26      371.05      8.79 o 
  -1   4   2      215.53      247.23     17.33 o 
   0   4   2     1151.74     1080.05     13.09 o 
   1   4   2       23.52       13.14      5.47 o 
   2   4   2     1678.18     1659.71     22.51 o 
   3   4   2     1280.78     1350.86     23.61 o 
   4   4   2      259.21      236.72      9.98 o 
   5   4   2        3.38        3.06      9.73 o 
   6   4   2       32.58       49.12     14.88 o 
   7   4   2       35.08       51.41     19.29 o 
  -8   5   2       17.34       42.78     28.65 o 
  -7   5   2       12.28        8.37     10.96 o 
  -6   5   2      382.88      335.58     21.01 o 
  -5   5   2       53.75       34.65      8.84 o 
  -4   5   2      401.47      412.41     15.42 o 
  -3   5   2      130.08      172.57      9.79 o 
  -2   5   2      884.99      945.00     59.40 o 
  -1   5   2      830.75      801.05     19.15 o 
   0   5   2       84.42       67.23      6.68 o 
   1   5   2      110.95       95.19      6.71 o 
   2   5   2     1437.68     1464.91     35.32 o 
   3   5   2        2.78       -4.01      5.11 o 
   4   5   2       26.86       22.03      6.50 o 
   5   5   2        0.25      -18.07     12.05 o 
   6   5   2       17.58       11.02     14.07 o 
   7   5   2        4.18       20.84     16.01 o 
  -8   6   2       98.47      113.59     19.80 o 
  -7   6   2       14.03        8.63     10.55 o 
  -6   6   2       74.55       44.35      9.92 o 
  -5   6   2     1167.38     1157.75     37.31 o 
  -4   6   2      253.37      248.83     12.66 o 
  -3   6   2        0.37        2.80      7.07 o 
  -2   6   2       96.07       92.20      6.11 o 
  -1   6   2     1632.31     1631.64     45.75 o 
   0   6   2        1.09        3.42      5.13 o 
   1   6   2        4.79       10.45      6.36 o 
   2   6   2      148.59      124.68      7.57 o 
   3   6   2        0.47       -0.65      5.91 o 
   4   6   2       19.22       21.63      6.62 o 
   5   6   2      101.78      107.09     19.10 o 
   6   6   2      267.52      312.52     27.85 o 
   7   6   2       57.78       40.58     19.60 o 
  -8   7   2        1.82       36.45     50.84 o 
  -7   7   2       20.42       -6.66     14.53 o 
  -6   7   2      220.55      213.98     21.99 o 
  -5   7   2      591.60      529.27     33.54 o 
  -4   7   2      260.79      258.89     15.23 o 
  -3   7   2       18.47       28.16      9.07 o 
  -2   7   2      429.41      431.61     17.85 o 
  -1   7   2     1424.39     1575.45     89.13 o 
   0   7   2       57.95       57.23      6.14 o 
   1   7   2      171.17      187.03      8.09 o 
   2   7   2      198.22      205.16      8.89 o 
   3   7   2      106.43      125.46      8.41 o 
   4   7   2        4.62       -5.01      7.09 o 
   5   7   2      157.85      170.26     23.76 o 
   6   7   2       13.16       23.82     15.60 o 
   7   7   2       22.41       10.36     20.73 o 
  -7   8   2       29.27        6.50     23.53 o 
  -6   8   2       45.58       46.97     12.14 o 
  -5   8   2      333.06      308.24     19.50 o 
  -4   8   2       39.23       39.98     11.09 o 
  -3   8   2      440.63      450.97     19.03 o 
  -2   8   2      317.26      276.34     18.15 o 
  -1   8   2       99.11      103.21      8.78 o 
   0   8   2      225.38      243.82     10.80 o 
   1   8   2     1634.47     1660.27     23.13 o 
   2   8   2     2167.77     2270.80     43.13 o 
   3   8   2       25.28       29.44      6.74 o 
   4   8   2        5.51        4.16      8.07 o 
   5   8   2        0.25       11.04     16.30 o 
   6   8   2       97.04      137.86     25.66 o 
   7   8   2       20.43        5.53     21.89 o 
  -7   9   2       11.03       -4.67     40.42 o 
  -6   9   2      129.98      122.93     16.20 o 
  -5   9   2      363.59      359.95     21.62 o 
  -4   9   2      104.03      109.25     13.77 o 
  -3   9   2        1.95       -0.21      9.36 o 
  -2   9   2       65.17       61.65      6.07 o 
  -1   9   2      557.65      641.21     23.82 o 
   0   9   2     1479.28     1456.37     24.28 o 
   1   9   2       51.50       51.38      8.69 o 
   2   9   2      608.00      694.02     37.30 o 
   3   9   2      103.91       91.62     10.31 o 
   4   9   2        0.13        1.72      8.33 o 
   5   9   2       83.61      111.15     21.27 o 
   6   9   2        0.35       -0.69     13.73 o 
   7   9   2       12.60       22.84     18.79 o 
  -7  10   2       41.15       42.04     19.97 o 
  -6  10   2      173.92      169.25     18.01 o 
  -5  10   2      196.82      188.77     18.08 o 
  -4  10   2       44.83       30.06     11.16 o 
  -3  10   2        6.50       13.39      9.42 o 
  -2  10   2      316.58      311.26     17.27 o 
  -1  10   2        5.60       10.49      6.81 o 
   0  10   2      379.88      404.37     15.59 o 
   1  10   2       51.99       47.82      8.39 o 
   2  10   2     3731.52     3790.12     69.94 o 
   3  10   2       14.83       14.36      8.52 o 
   4  10   2      174.56      165.42     13.24 o 
   5  10   2       20.13       32.60     42.37 o 
   6  10   2        9.40       -2.28     41.76 o 
   7  10   2      126.10      130.64     24.55 o 
  -7  11   2        8.02       11.00     44.75 o 
  -6  11   2        2.03        3.51     12.32 o 
  -5  11   2      330.52      340.41     21.88 o 
  -4  11   2       80.80       90.68     14.26 o 
  -3  11   2       84.69       94.72     13.07 o 
  -2  11   2       49.51       39.26     10.78 o 
  -1  11   2     1126.65     1141.33     57.90 o 
   0  11   2       84.89       98.32      9.65 o 
   1  11   2     2532.16     2383.75     49.49 o 
   2  11   2      375.38      373.88     15.17 o 
   3  11   2        5.70        2.74      8.40 o 
   4  11   2       38.04       28.31     10.12 o 
   5  11   2        6.19        6.34     15.48 o 
   6  11   2       68.65       34.23     43.41 o 
   7  11   2       11.41       18.09     23.59 o 
  -7  12   2       51.14       33.41     54.01 o 
  -6  12   2        3.95       -4.52     19.52 o 
  -5  12   2      219.32      209.46     19.02 o 
  -4  12   2        1.17       -1.92      9.77 o 
  -3  12   2       37.24       56.34     12.41 o 
  -2  12   2      300.92      266.87     20.41 o 
  -1  12   2       80.23       94.99      9.55 o 
   0  12   2      203.79      198.60     12.27 o 
   1  12   2       88.92       92.78     10.61 o 
   2  12   2     1904.23     1969.60     32.43 o 
   3  12   2      401.71      421.19     38.26 o 
   4  12   2      252.48      262.04     16.16 o 
   5  12   2      193.90      210.93     26.98 o 
   6  12   2        0.85      -14.87     42.43 o 
  -7  13   2       47.95       46.58     28.29 o 
  -6  13   2       98.01      117.21     22.74 o 
  -5  13   2        2.26       14.92     12.91 o 
  -4  13   2        0.60       14.77     13.08 o 
  -3  13   2       92.63      102.91     14.53 o 
  -2  13   2       47.18       41.94     11.89 o 
  -1  13   2      369.89      377.42     14.92 o 
   0  13   2      125.11      111.13     10.64 o 
   1  13   2     1263.63     1199.71     26.10 o 
   2  13   2        0.56        9.63      8.79 o 
   3  13   2        0.42        3.42      9.03 o 
   4  13   2      600.34      564.18     27.65 o 
   5  13   2      183.81      182.24     25.44 o 
   6  13   2       41.45       37.84     32.55 o 
  -6  14   2        0.89      -19.96     36.83 o 
  -5  14   2      132.01      120.35     22.76 o 
  -4  14   2      642.16      682.33     27.80 o 
  -3  14   2       84.59      106.96     17.67 o 
  -2  14   2      408.50      354.79     23.36 o 
  -1  14   2      111.65       95.47     15.35 o 
   0  14   2        3.27        5.11      8.43 o 
   1  14   2      675.82      666.63     20.28 o 
   2  14   2     2018.30     2025.30     34.97 o 
   3  14   2        2.35       -1.44      9.55 o 
   4  14   2      828.56      806.47     25.96 o 
   5  14   2       19.02       -8.40     45.90 o 
   6  14   2       35.73       16.12     50.29 o 
  -6  15   2        0.11      -10.56     19.85 o 
  -5  15   2        5.44        3.48     13.25 o 
  -4  15   2      184.81      185.01     18.61 o 
  -3  15   2      705.13      643.33     38.43 o 
  -2  15   2       93.30       96.60     15.43 o 
  -1  15   2      240.75      220.23     20.10 o 
   0  15   2       10.58       18.96      8.87 o 
   1  15   2      391.18      385.44     16.39 o 
   2  15   2      431.56      457.82     19.16 o 
   3  15   2      223.90      213.70     15.47 o 
   4  15   2        0.04        2.05      9.42 o 
   5  15   2       75.80       86.42     20.85 o 
   6  15   2       16.56        1.54     25.85 o 
  -6  16   2       66.68       56.06     16.52 o 
  -5  16   2        7.34        1.00     13.82 o 
  -4  16   2      165.34      163.96     18.09 o 
  -3  16   2      202.55      209.66     26.97 o 
  -2  16   2       20.02       19.85     12.93 o 
  -1  16   2      252.03      251.08     21.59 o 
   0  16   2       84.63       88.65     11.18 o 
   1  16   2      594.48      561.62     48.23 o 
   2  16   2       38.58       45.64     10.30 o 
   3  16   2        2.32       -2.84      9.31 o 
   4  16   2       47.29       41.01     11.29 o 
   5  16   2       59.14       62.75     21.16 o 
  -5  17   2       15.65       22.86     13.52 o 
  -4  17   2       17.98       22.06     13.87 o 
  -3  17   2       69.65       62.46     14.20 o 
  -2  17   2      106.90       98.92     16.42 o 
  -1  17   2       35.43       23.09     13.39 o 
   0  17   2      511.51      454.31     38.22 o 
   1  17   2        0.72       17.20      8.91 o 
   2  17   2       74.83       57.35     10.93 o 
   3  17   2        2.51       10.94      9.72 o 
   4  17   2        0.26       -4.14     16.33 o 
   5  17   2       64.74       68.54     36.64 o 
  -5  18   2        0.48        1.52     15.45 o 
  -4  18   2       37.20       43.84     22.29 o 
  -3  18   2        5.26       -6.38     11.70 o 
  -2  18   2        0.12       12.40     11.55 o 
  -1  18   2        9.58        0.80     10.52 o 
   0  18   2       17.29       26.36     12.26 o 
   1  18   2      109.64      102.35     12.19 o 
   2  18   2       10.73       16.69      9.54 o 
   3  18   2        7.39       11.07     11.66 o 
   4  18   2       36.21       27.33     10.84 o 
  -4  19   2       61.75       53.39     15.98 o 
  -3  19   2      395.59      350.16     26.98 o 
  -2  19   2       72.68       71.11     14.87 o 
  -1  19   2       30.15       45.09     13.52 o 
   0  19   2        0.00       -3.64     10.98 o 
   1  19   2       51.96       40.18     13.66 o 
   2  19   2       41.06       44.20     10.37 o 
   3  19   2        0.09        7.83      9.96 o 
   4  19   2        5.25        0.84     10.84 o 
  -4  20   2        2.58       18.31     14.63 o 
  -3  20   2       70.72       65.55     15.65 o 
  -2  20   2       36.12       19.89     11.85 o 
  -1  20   2       17.74       16.80     16.22 o 
   0  20   2       18.63       17.43     11.12 o 
   1  20   2       12.05       14.71     11.57 o 
   2  20   2       13.45        7.24      9.90 o 
   3  20   2        3.10       -7.76     12.18 o 
  -3  21   2       30.15       25.12     13.06 o 
  -2  21   2       20.59       33.07     12.06 o 
  -1  21   2        2.35        1.05      9.75 o 
   0  21   2        0.00       -4.63      9.66 o 
   1  21   2        0.03       -2.39      9.87 o 
   2  21   2        3.05        4.22     12.11 o 
   3  21   2       34.27       38.55     11.28 o 
  -2  22   2        0.24        7.99     10.43 o 
  -1  22   2        4.88        1.26     10.47 o 
   0  22   2        1.85       -1.78      9.11 o 
   1  22   2        3.82       13.09     12.06 o 
   2  22   2        0.12       -5.75     10.69 o 
  -1  23   2        8.14        3.69     10.28 o 
   0  23   2        7.44       11.84     10.74 o 
  -7   0   3      112.05      144.76     18.18 o 
  -5   0   3        4.07       -0.98     12.44 o 
  -3   0   3     7375.61     7907.20    110.95 o 
  -1   0   3    38828.04    37157.49    183.52 o 
   1   0   3     6822.57     6365.09     78.15 o 
   3   0   3     1111.04     1017.09     21.82 o 
   5   0   3      358.64      339.56     31.09 o 
  -7   1   3        1.46       13.31     11.09 o 
  -6   1   3       54.50       48.17     12.51 o 
  -5   1   3      119.24      138.46     13.03 o 
  -4   1   3      241.29      271.41     14.34 o 
  -3   1   3       23.35       15.46      7.86 o 
  -2   1   3     1605.70     1704.75     32.58 o 
  -1   1   3       51.16       49.81      7.62 o 
   0   1   3     2323.07     2443.54     91.42 o 
   1   1   3      177.30      162.82     12.76 o 
   2   1   3       23.99       21.06      5.01 o 
   3   1   3     1638.55     1635.49     25.34 o 
   4   1   3      417.83      409.72     30.22 o 
   5   1   3      436.02      431.99     24.26 o 
   6   1   3        1.48       -9.33     12.07 o 
   7   1   3       15.42       34.52     21.03 o 
  -7   2   3        3.42       21.48     11.44 o 
  -6   2   3       19.90       14.99     11.19 o 
  -5   2   3        5.29        0.72      9.37 o 
  -4   2   3       86.23       75.21     10.54 o 
  -3   2   3     2016.73     2246.75     51.08 o 
  -2   2   3      155.18      136.85      7.21 o 
  -1   2   3     9967.70    10539.25    110.59 o 
   0   2   3       69.93       53.61      5.74 o 
   1   2   3     1288.07     1194.72     35.88 o 
   2   2   3     1599.43     1611.87     37.93 o 
   3   2   3      301.28      281.89     11.30 o 
   4   2   3      261.29      251.58     15.22 o 
   5   2   3       62.49       59.73     13.53 o 
   6   2   3      193.49      225.33     23.08 o 
   7   2   3       22.92       51.18     33.16 o 
  -7   3   3      123.34      120.13     31.03 o 
  -6   3   3        9.75       -3.81     10.13 o 
  -5   3   3        0.08       -9.07      9.07 o 
  -4   3   3      347.11      340.60     16.34 o 
  -3   3   3      254.25      204.47     19.83 o 
  -2   3   3        9.32       11.21      5.38 o 
  -1   3   3     1174.18     1184.26     14.60 o 
   0   3   3      415.83      379.82     10.65 o 
   1   3   3     1637.16     1655.65     32.95 o 
   2   3   3      702.11      773.35     12.26 o 
   3   3   3     4039.99     4427.46     82.24 o 
   4   3   3      578.01      599.47     16.21 o 
   5   3   3       44.15       31.26     11.14 o 
   6   3   3        3.31        6.13     15.96 o 
   7   3   3       76.34       89.16     19.21 o 
  -7   4   3        0.49        0.56      7.79 o 
  -6   4   3       48.00       42.92     10.58 o 
  -5   4   3      192.33      192.16     44.50 o 
  -4   4   3     1181.60     1171.64     38.87 o 
  -3   4   3        6.24        8.85      6.29 o 
  -2   4   3        0.55        2.65      4.98 o 
  -1   4   3      119.75       89.24      7.50 o 
   0   4   3       12.80       22.43      7.35 o 
   1   4   3       20.92       15.41      5.53 o 
   2   4   3      310.27      346.68      9.33 o 
   3   4   3      138.81      158.12      7.84 o 
   4   4   3      151.24      155.29     12.92 o 
   5   4   3      215.38      185.88     15.18 o 
   6   4   3        3.78       12.23     18.35 o 
   7   4   3      104.31      108.97     41.58 o 
  -7   5   3       43.44       49.99     12.05 o 
  -6   5   3       37.15       29.74      9.42 o 
  -5   5   3       45.24       48.14      9.38 o 
  -4   5   3        6.91        3.88      7.39 o 
  -3   5   3       79.47       60.93      7.94 o 
  -2   5   3      732.36      771.29     25.45 o 
  -1   5   3      542.18      520.19     12.14 o 
   0   5   3     4375.40     4231.40    129.34 o 
   1   5   3     1270.92     1306.32     15.98 o 
   2   5   3     3335.15     3757.56     32.95 o 
   3   5   3      654.11      686.10     13.77 o 
   4   5   3      829.49      911.73     37.53 o 
   5   5   3       45.15       47.52     18.60 o 
   6   5   3        3.14        6.99     17.95 o 
   7   5   3        0.06        9.12     25.06 o 
  -7   6   3       12.81        4.44      9.42 o 
  -6   6   3       16.66       11.87     10.86 o 
  -5   6   3       36.00       33.46      8.75 o 
  -4   6   3      148.81      124.18     10.65 o 
  -3   6   3      372.09      392.90     14.15 o 
  -2   6   3       80.62       75.62      7.61 o 
  -1   6   3      604.27      573.21     15.63 o 
   0   6   3     1369.93     1333.04     30.16 o 
   1   6   3       10.78       10.71      5.53 o 
   2   6   3      362.45      387.84     10.95 o 
   3   6   3       56.28       56.87      7.28 o 
   4   6   3      323.56      330.29     13.92 o 
   5   6   3        2.34        0.98     16.77 o 
   6   6   3       32.81       18.78     20.25 o 
   7   6   3        8.20       18.05     17.35 o 
  -7   7   3       10.75        3.01     11.02 o 
  -6   7   3      203.72      174.54     14.06 o 
  -5   7   3       17.72       17.25      8.51 o 
  -4   7   3        6.63       17.65     10.30 o 
  -3   7   3      140.17      149.84     17.16 o 
  -2   7   3      136.66      167.51      9.09 o 
  -1   7   3      361.40      316.53     10.55 o 
   0   7   3       24.91       33.02      6.89 o 
   1   7   3     1761.20     1925.33     21.03 o 
   2   7   3      298.32      281.99     10.17 o 
   3   7   3      477.78      538.14     13.77 o 
   4   7   3       54.87       48.60     11.31 o 
   5   7   3       44.01       32.75     18.86 o 
   6   7   3       45.82       58.00     21.51 o 
   7   7   3        7.83        9.50     19.84 o 
  -7   8   3       38.20       18.26     12.27 o 
  -6   8   3        0.00      -14.00     10.63 o 
  -5   8   3      313.55      279.72     18.53 o 
  -4   8   3        0.07       -1.38      8.70 o 
  -3   8   3      108.53      109.97     12.18 o 
  -2   8   3      414.46      446.04     27.71 o 
  -1   8   3      281.65      280.77     12.71 o 
   0   8   3     1366.43     1443.18     47.94 o 
   1   8   3        1.64        5.60      6.08 o 
   2   8   3      920.80     1018.99     19.36 o 
   3   8   3      282.98      266.49     13.33 o 
   4   8   3       29.55       91.60     57.45 o 
   5   8   3      382.18      375.66     31.15 o 
   6   8   3      233.91      259.41     47.61 o 
   7   8   3        3.80       10.99     22.07 o 
  -7   9   3        1.61       -2.44     13.79 o 
  -6   9   3       60.77       67.19     22.22 o 
  -5   9   3       51.91       34.97     12.53 o 
  -4   9   3      148.31      145.00     15.44 o 
  -3   9   3      123.81      128.59     12.84 o 
  -2   9   3      279.99      275.23     10.98 o 
  -1   9   3     4432.38     4864.85     84.02 o 
   0   9   3     4754.16     5077.58    112.92 o 
   1   9   3      191.74      198.38      9.37 o 
   2   9   3      583.17      626.84     14.47 o 
   3   9   3      103.87      105.55     10.50 o 
   4   9   3       72.53       98.39     38.86 o 
   5   9   3       71.33       44.32     18.20 o 
   6   9   3       40.54       37.02     20.61 o 
   7   9   3       40.76       28.80     29.99 o 
  -7  10   3      129.55      151.30     23.97 o 
  -6  10   3       28.07       27.71     26.37 o 
  -5  10   3       75.13       60.12     14.11 o 
  -4  10   3      135.62      107.71     14.85 o 
  -3  10   3       94.02       85.69     13.45 o 
  -2  10   3      401.57      392.70     16.98 o 
  -1  10   3        6.66        1.16      7.63 o 
   0  10   3      144.81      163.50     10.46 o 
   1  10   3        4.12        3.42      6.18 o 
   2  10   3      520.40      532.56     14.02 o 
   3  10   3      192.67      189.07     12.91 o 
   4  10   3      288.34      349.72     20.71 o 
   5  10   3       59.24       22.36     33.83 o 
   6  10   3        0.27        5.32     15.91 o 
   7  10   3        1.66      -10.21     20.59 o 
  -7  11   3      123.01      156.36     21.71 o 
  -6  11   3       18.77       13.25     13.17 o 
  -5  11   3      185.18      178.06     17.89 o 
  -4  11   3        1.83        0.58     11.20 o 
  -3  11   3      387.44      403.81     24.43 o 
  -2  11   3      197.87      233.58     15.53 o 
  -1  11   3      163.35      168.33     11.33 o 
   0  11   3       16.91       13.12      7.28 o 
   1  11   3       36.38       37.20      6.92 o 
   2  11   3      332.45      340.10     14.97 o 
   3  11   3        3.72        8.78      8.79 o 
   4  11   3       54.73       58.19     10.93 o 
   5  11   3       13.17       -3.12     47.49 o 
   6  11   3       70.41       65.15     23.78 o 
  -7  12   3        1.16      -19.38     35.63 o 
  -6  12   3       94.89       76.29     15.87 o 
  -5  12   3     1203.60     1287.15     38.23 o 
  -4  12   3       14.73       17.80     12.66 o 
  -3  12   3      229.32      233.11     17.28 o 
  -2  12   3        4.28        2.97     10.22 o 
  -1  12   3       24.78       33.91      8.51 o 
   0  12   3      168.64      152.95     11.18 o 
   1  12   3      284.48      275.15     13.74 o 
   2  12   3      193.85      223.47     13.76 o 
   3  12   3      413.75      397.79     37.82 o 
   4  12   3      236.55      241.61     15.60 o 
   5  12   3       55.09       56.11     20.16 o 
   6  12   3        6.16       -5.19     31.82 o 
  -7  13   3      124.91      105.97     35.00 o 
  -6  13   3      295.88      298.68     23.55 o 
  -5  13   3      136.97      160.46     20.35 o 
  -4  13   3      427.58      475.30     23.76 o 
  -3  13   3      366.54      377.87     22.04 o 
  -2  13   3       20.05       26.03     12.24 o 
  -1  13   3      337.99      342.90     15.72 o 
   0  13   3        0.01       -4.34      8.18 o 
   1  13   3       49.36       45.35     10.42 o 
   2  13   3       36.21       42.95     11.39 o 
   3  13   3     1024.19     1057.23     27.25 o 
   4  13   3       33.98       18.71      9.99 o 
   5  13   3       97.34       90.81     33.53 o 
   6  13   3        5.44      -39.00     47.55 o 
  -6  14   3        3.47      -12.26     19.58 o 
  -5  14   3      415.52      381.04     24.73 o 
  -4  14   3      358.25      358.10     22.58 o 
  -3  14   3       12.38       -2.68     10.54 o 
  -2  14   3      569.93      671.55     65.05 o 
  -1  14   3        0.24       -3.66     10.64 o 
   0  14   3       51.20       37.49     10.09 o 
   1  14   3        8.99        2.23     10.29 o 
   2  14   3        7.81       17.61      9.67 o 
   3  14   3       63.43       64.99     11.55 o 
   4  14   3       23.41       14.92     14.40 o 
   5  14   3       31.39       26.01     19.97 o 
   6  14   3       20.39        2.43     61.27 o 
  -6  15   3      143.18      181.09     36.26 o 
  -5  15   3       72.25       52.67     14.94 o 
  -4  15   3       19.84       19.55     17.29 o 
  -3  15   3      226.36      222.01     18.60 o 
  -2  15   3        0.09        8.11     13.84 o 
  -1  15   3      251.68      193.82     19.42 o 
   0  15   3       66.46       65.91     11.25 o 
   1  15   3      106.64      105.38     11.70 o 
   2  15   3       55.80       47.39     10.96 o 
   3  15   3       96.64      106.48     12.84 o 
   4  15   3       11.57       -3.50     12.25 o 
   5  15   3       12.75        3.60     44.32 o 
  -6  16   3        4.65       -4.68     21.13 o 
  -5  16   3      165.67      188.82     27.49 o 
  -4  16   3       21.98       19.17     12.49 o 
  -3  16   3        1.41       10.17     12.27 o 
  -2  16   3       12.59        7.49     12.15 o 
  -1  16   3      689.45      659.24     42.37 o 
   0  16   3      551.79      519.78     20.67 o 
   1  16   3      249.47      232.79     14.64 o 
   2  16   3      281.01      301.66     16.88 o 
   3  16   3       86.78       80.23     12.78 o 
   4  16   3       16.09       13.36     12.60 o 
   5  16   3        2.85        0.42     33.59 o 
  -5  17   3       33.21       33.47     15.16 o 
  -4  17   3      250.10      214.03     19.49 o 
  -3  17   3       14.50        5.04     11.33 o 
  -2  17   3       36.33       28.06     11.91 o 
  -1  17   3       65.27       71.15     14.22 o 
   0  17   3       57.30       46.05     13.21 o 
   1  17   3       28.24       25.10      9.46 o 
   2  17   3      387.54      370.91     28.19 o 
   3  17   3       19.79       23.32     10.31 o 
   4  17   3       10.56       30.96     14.18 o 
   5  17   3        5.76       -5.05     33.29 o 
  -5  18   3       52.51       39.93     15.36 o 
  -4  18   3       26.50       25.75     13.32 o 
  -3  18   3       20.38       14.89     12.15 o 
  -2  18   3       13.61       -2.52     10.08 o 
  -1  18   3       30.51       25.96     12.21 o 
   0  18   3       99.81       57.63     13.53 o 
   1  18   3        8.41        1.26      9.28 o 
   2  18   3       11.95       18.90      9.78 o 
   3  18   3       50.35       34.19     14.20 o 
   4  18   3        1.30        2.07     11.96 o 
  -4  19   3       20.23       22.11     13.06 o 
  -3  19   3       82.53       68.56     14.90 o 
  -2  19   3        4.05        4.49     11.57 o 
  -1  19   3        0.02        4.83     10.52 o 
   0  19   3       18.58       22.02     15.00 o 
   1  19   3        4.98       17.38     12.32 o 
   2  19   3       33.50       42.16     10.24 o 
   3  19   3       38.03       31.79     14.59 o 
   4  19   3       12.33       18.19     13.93 o 
  -4  20   3        9.28        5.35     13.53 o 
  -3  20   3       23.95       30.39     13.28 o 
  -2  20   3        0.00        5.39     11.16 o 
  -1  20   3        0.01        5.11     10.90 o 
   0  20   3        0.47       -7.26     11.16 o 
   1  20   3       17.66       14.23     11.77 o 
   2  20   3       29.85       34.62     10.66 o 
   3  20   3      192.99      198.88     17.01 o 
  -3  21   3        9.90       11.40     15.24 o 
  -2  21   3        3.10       -1.46     10.60 o 
  -1  21   3        7.80       12.39     11.41 o 
   0  21   3        2.14        2.07     11.36 o 
   1  21   3        0.00        0.10     11.81 o 
   2  21   3        3.11       -2.06     12.27 o 
  -2  22   3       65.22       62.58     14.78 o 
  -1  22   3        1.10        0.04     11.89 o 
   0  22   3        0.00        6.64     10.16 o 
   1  22   3        6.43        4.83     12.33 o 
  -8   0   4       18.45        8.53     16.83 o 
  -6   0   4      156.82      153.70     19.68 o 
  -4   0   4      207.39      222.00     23.71 o 
  -2   0   4     2106.96     2207.78     22.37 o 
   0   0   4     4780.45     4945.37    141.62 o 
   2   0   4     6409.93     6330.10     94.13 o 
   4   0   4      400.16      426.49     31.94 o 
   6   0   4      302.27      300.18     33.04 o 
  -8   1   4        5.78       -1.90     13.05 o 
  -7   1   4       72.24       63.87     15.74 o 
  -6   1   4       31.72       30.96     12.10 o 
  -5   1   4      181.76      192.10     24.44 o 
  -4   1   4     1274.09     1339.64     50.19 o 
  -3   1   4     1250.38     1394.15     26.05 o 
  -2   1   4      285.99      256.18      9.97 o 
  -1   1   4        7.88       12.61      6.61 o 
   0   1   4        5.26       20.83      5.94 o 
   1   1   4     1489.02     1388.66     58.20 o 
   2   1   4       39.63       53.52     11.03 o 
   3   1   4     1515.94     1664.90    100.53 o 
   4   1   4        0.00       11.15     11.01 o 
   5   1   4       93.06       82.86     14.35 o 
   6   1   4      136.79      111.33     16.06 o 
   7   1   4        0.15       25.49     49.99 o 
  -8   2   4       63.27       40.94     10.47 o 
  -7   2   4      465.51      494.48     29.67 o 
  -6   2   4      257.16      236.47     17.93 o 
  -5   2   4      132.63      145.39     13.67 o 
  -4   2   4       15.28       19.37      9.07 o 
  -3   2   4     2333.99     2445.18     62.10 o 
  -2   2   4       26.53       35.65      6.22 o 
  -1   2   4      492.78      509.95      9.91 o 
   0   2   4     6134.16     6203.34     53.90 o 
   1   2   4     2064.71     2189.28     49.82 o 
   2   2   4      724.21      737.77     29.85 o 
   3   2   4      831.11      917.85     45.35 o 
   4   2   4      577.00      551.15     33.53 o 
   5   2   4      116.69      117.78     15.87 o 
   6   2   4      289.27      333.25     46.03 o 
   7   2   4       45.47       86.40     39.38 o 
  -8   3   4        3.24        5.29      8.54 o 
  -7   3   4       41.79       17.43      9.09 o 
  -6   3   4       53.81       41.65     12.16 o 
  -5   3   4       30.87       37.98     11.24 o 
  -4   3   4      637.79      661.67     20.63 o 
  -3   3   4      471.00      499.50     25.11 o 
  -2   3   4     3669.51     4245.42     74.34 o 
  -1   3   4     2730.92     2684.38     70.24 o 
   0   3   4      367.30      400.08      9.05 o 
   1   3   4      290.41      247.33     10.02 o 
   2   3   4      305.80      346.39     10.25 o 
   3   3   4        1.13       -2.45      5.06 o 
   4   3   4      181.74      168.40     15.37 o 
   5   3   4      162.53      209.89     29.64 o 
   6   3   4       71.15       58.96     17.53 o 
   7   3   4       78.28       95.96     18.87 o 
  -8   4   4       65.59       50.17     11.31 o 
  -7   4   4        6.30       30.67     12.17 o 
  -6   4   4        3.07        2.37      9.36 o 
  -5   4   4       28.19       26.25      9.08 o 
  -4   4   4      325.67      292.51     15.74 o 
  -3   4   4        0.09        4.45      6.55 o 
  -2   4   4      595.97      619.40     23.13 o 
  -1   4   4      343.92      319.69      8.38 o 
   0   4   4       60.64       61.71      6.36 o 
   1   4   4       51.37       45.09      5.69 o 
   2   4   4        1.27        0.76      5.16 o 
   3   4   4       95.43       86.23      7.31 o 
   4   4   4       27.13       15.84     10.60 o 
   5   4   4       32.46       41.25     19.52 o 
   6   4   4       18.98       28.94     18.04 o 
   7   4   4        1.21       12.81     18.50 o 
  -8   5   4       50.57       59.43     12.51 o 
  -7   5   4       69.68       43.23     11.04 o 
  -6   5   4        0.01        2.92      8.23 o 
  -5   5   4      361.88      296.91     42.88 o 
  -4   5   4      197.23      197.47     15.33 o 
  -3   5   4       15.31       32.42      6.24 o 
  -2   5   4      296.58      289.32     10.43 o 
  -1   5   4       46.42       47.15      6.41 o 
   0   5   4      811.46      787.13     20.55 o 
   1   5   4      480.61      526.05     11.67 o 
   2   5   4      230.23      229.61      8.79 o 
   3   5   4       25.34       31.16      6.33 o 
   4   5   4      202.18      209.61     40.64 o 
   5   5   4       32.28       19.32     20.10 o 
   6   5   4       14.33        0.30     15.04 o 
   7   5   4       19.47       28.58     17.34 o 
  -8   6   4       11.82       16.14     10.06 o 
  -7   6   4       73.10       54.19     11.54 o 
  -6   6   4       58.29       47.82     10.75 o 
  -5   6   4       92.11       77.89     10.46 o 
  -4   6   4       49.44       44.81      9.04 o 
  -3   6   4      881.48      957.99     32.30 o 
  -2   6   4        0.82       -1.67      5.80 o 
  -1   6   4      914.22      906.30     16.92 o 
   0   6   4      326.53      308.78     15.55 o 
   1   6   4      839.57      923.55     34.71 o 
   2   6   4        1.23        0.03      6.12 o 
   3   6   4       96.44      107.39      8.28 o 
   4   6   4       45.80       64.85     13.06 o 
   5   6   4       60.12       51.07     29.69 o 
   6   6   4       66.42       40.95     18.22 o 
   7   6   4        0.01       10.48     15.57 o 
  -8   7   4       19.94       16.95     19.63 o 
  -7   7   4       25.00       12.61      9.76 o 
  -6   7   4        1.08       -3.55      8.64 o 
  -5   7   4       52.35       54.20     10.37 o 
  -4   7   4      194.45      219.68     13.10 o 
  -3   7   4      407.17      468.61     30.14 o 
  -2   7   4      171.18      152.61      9.80 o 
  -1   7   4     2036.81     2050.54     35.07 o 
   0   7   4     1230.01     1367.73     33.05 o 
   1   7   4       60.89       59.40      7.20 o 
   2   7   4        1.69       -0.82      6.45 o 
   3   7   4      879.79      975.66     19.51 o 
   4   7   4        9.92        6.59     18.09 o 
   5   7   4       11.21       10.51     15.43 o 
   6   7   4       30.58       56.32     20.79 o 
   7   7   4        3.14        3.82     15.54 o 
  -7   8   4       35.52       46.45     14.82 o 
  -6   8   4       15.96       19.39     12.46 o 
  -5   8   4        1.78       -2.25     11.28 o 
  -4   8   4      144.68      120.88     14.53 o 
  -3   8   4      780.80      867.34     33.13 o 
  -2   8   4      405.54      450.06     15.13 o 
  -1   8   4      240.92      246.58     12.42 o 
   0   8   4      193.03      180.16      8.96 o 
   1   8   4      643.12      650.86     16.16 o 
   2   8   4      232.12      217.94     12.95 o 
   3   8   4       29.24       48.14      9.90 o 
   4   8   4       32.11       24.65     20.89 o 
   5   8   4      250.40      253.68     27.38 o 
   6   8   4       32.27       31.65     19.45 o 
   7   8   4        0.01      -13.65     19.07 o 
  -7   9   4       12.71       11.60     11.66 o 
  -6   9   4        6.60       -6.70     10.00 o 
  -5   9   4        1.61        3.23     11.41 o 
  -4   9   4      247.77      243.16     17.87 o 
  -3   9   4     1045.53     1138.05     29.47 o 
  -2   9   4      405.96      426.36     27.76 o 
  -1   9   4        0.07        5.95      6.49 o 
   0   9   4      782.30      826.90     41.19 o 
   1   9   4      247.76      272.82     11.05 o 
   2   9   4      130.92      129.88      9.30 o 
   3   9   4       20.21       11.71     13.50 o 
   4   9   4        0.04       58.85     30.60 o 
   5   9   4       44.52       36.76     22.67 o 
   6   9   4       16.66       18.40     19.31 o 
  -7  10   4       59.66       73.27     17.86 o 
  -6  10   4        0.72       -9.22     16.89 o 
  -5  10   4        4.72        4.61     10.91 o 
  -4  10   4      154.40      163.29     16.09 o 
  -3  10   4      129.42      125.12     13.96 o 
  -2  10   4     2074.10     2217.85     31.90 o 
  -1  10   4       85.96      100.47     10.19 o 
   0  10   4       78.29       74.83      7.98 o 
   1  10   4      491.59      463.58     13.69 o 
   2  10   4       38.96       36.53      8.00 o 
   3  10   4      104.75      127.17     11.87 o 
   4  10   4      730.35      816.44     91.87 o 
   5  10   4       57.43       57.70     19.74 o 
   6  10   4       56.45       61.75     22.20 o 
  -7  11   4        8.18       14.56     15.09 o 
  -6  11   4        4.73       -0.18     29.30 o 
  -5  11   4       11.16        8.04     12.38 o 
  -4  11   4       50.69       50.13     13.33 o 
  -3  11   4        4.62        3.53      9.95 o 
  -2  11   4      118.88      101.35     13.76 o 
  -1  11   4      991.85      967.46     56.32 o 
   0  11   4      113.02      116.98      8.65 o 
   1  11   4      166.86      161.43      9.89 o 
   2  11   4        3.45        3.16      7.69 o 
   3  11   4        1.95        3.45      9.02 o 
   4  11   4      362.52      384.93     32.55 o 
   5  11   4      126.34      128.44     42.86 o 
   6  11   4        1.06      -12.11     29.14 o 
  -7  12   4       92.19      112.19     20.80 o 
  -6  12   4      124.44      122.34     24.84 o 
  -5  12   4       13.81        2.23     10.95 o 
  -4  12   4       18.95       27.30     12.07 o 
  -3  12   4        6.56       11.90     10.20 o 
  -2  12   4       30.72       34.90     11.97 o 
  -1  12   4       83.26       82.57     10.59 o 
   0  12   4      394.19      375.08     24.85 o 
   1  12   4      106.13      110.64      9.49 o 
   2  12   4      170.65      148.88     12.39 o 
   3  12   4       58.98       68.56     12.26 o 
   4  12   4      141.35      120.83     25.10 o 
   5  12   4       60.77       38.61     22.16 o 
   6  12   4        0.24      -16.00     16.79 o 
  -7  13   4       27.25       13.05     22.19 o 
  -6  13   4      553.06      607.38     42.75 o 
  -5  13   4      121.25      118.75     16.43 o 
  -4  13   4      273.57      273.98     20.52 o 
  -3  13   4       64.44       72.90     13.99 o 
  -2  13   4       48.93       42.96     13.77 o 
  -1  13   4        0.00        0.64      8.44 o 
   0  13   4        6.30        5.67      7.99 o 
   1  13   4      105.35       91.47     11.15 o 
   2  13   4       12.61       11.21     13.43 o 
   3  13   4      691.96      687.44     34.17 o 
   4  13   4      129.03       80.95     23.84 o 
   5  13   4      137.45      172.38     27.79 o 
   6  13   4       17.58        6.43     62.73 o 
  -6  14   4        8.01       12.81     14.52 o 
  -5  14   4      213.53      256.99     22.46 o 
  -4  14   4       58.73       59.71     14.07 o 
  -3  14   4       99.23      104.11     17.61 o 
  -2  14   4      876.50      893.32     40.84 o 
  -1  14   4      346.62      339.02     68.16 o 
   0  14   4        2.38        3.69      8.87 o 
   1  14   4      186.50      183.85     13.40 o 
   2  14   4      201.94      195.85     14.49 o 
   3  14   4       45.15       37.22     11.26 o 
   4  14   4       48.61       32.12     40.66 o 
   5  14   4        8.43      -15.53     18.74 o 
  -6  15   4       16.58       -9.59     18.78 o 
  -5  15   4      236.21      272.83     22.23 o 
  -4  15   4      123.68      113.64     19.40 o 
  -3  15   4        2.89        4.88     12.79 o 
  -2  15   4      156.17      161.76     18.62 o 
  -1  15   4      342.26      362.93     23.90 o 
   0  15   4       86.12       90.91     11.81 o 
   1  15   4      482.50      484.29     19.22 o 
   2  15   4       88.06       96.33     11.97 o 
   3  15   4       13.14       28.36     10.97 o 
   4  15   4      229.65      235.40     29.75 o 
   5  15   4       28.76       37.89     22.04 o 
  -6  16   4       45.79       36.28     16.07 o 
  -5  16   4       22.98       27.02     14.95 o 
  -4  16   4       38.75       44.44     13.36 o 
  -3  16   4        0.68       10.07     12.23 o 
  -2  16   4       37.98       34.74     12.99 o 
  -1  16   4      623.03      595.77     55.66 o 
   0  16   4      835.20      886.61     26.87 o 
   1  16   4       65.50       66.24     10.99 o 
   2  16   4      180.74      164.45     18.80 o 
   3  16   4        0.02       -1.22      9.82 o 
   4  16   4       11.71        2.42     17.37 o 
   5  16   4        0.15      -10.93     37.98 o 
  -5  17   4        2.27       -0.50     12.03 o 
  -4  17   4      133.89      151.58     20.76 o 
  -3  17   4      166.89      173.86     19.42 o 
  -2  17   4       12.97        7.85     11.96 o 
  -1  17   4        0.62       -0.88     12.62 o 
   0  17   4       32.57       34.52     13.04 o 
   1  17   4       12.66        1.60      8.75 o 
   2  17   4        0.09       -3.67     10.30 o 
   3  17   4       41.12       48.94     12.01 o 
   4  17   4        1.05       -6.98     28.96 o 
  -5  18   4        4.56       -2.19     12.31 o 
  -4  18   4       99.26       84.92     16.55 o 
  -3  18   4        0.05       -4.36     11.59 o 
  -2  18   4       56.41       39.79     19.75 o 
  -1  18   4        0.04       -4.56     10.28 o 
   0  18   4       18.75        7.27     11.21 o 
   1  18   4       59.26       37.37     10.46 o 
   2  18   4       45.54       42.45     11.33 o 
   3  18   4        3.10        7.85     10.07 o 
   4  18   4      153.39      148.64     31.21 o 
  -4  19   4      106.25      106.37     18.27 o 
  -3  19   4      212.64      214.07     21.89 o 
  -2  19   4       31.50       37.48     13.06 o 
  -1  19   4       45.48       39.78     27.56 o 
   0  19   4      102.52      100.79     16.65 o 
   1  19   4       34.83       28.44     12.56 o 
   2  19   4        0.02       -3.17      9.28 o 
   3  19   4        2.54       -1.64     10.61 o 
  -4  20   4      192.80      178.89     21.95 o 
  -3  20   4       55.08       54.71     14.70 o 
  -2  20   4       18.48        9.54     11.92 o 
  -1  20   4       31.65       19.26     12.59 o 
   0  20   4        5.36       10.83     11.03 o 
   1  20   4        8.45       16.76     12.53 o 
   2  20   4       23.68       29.81     14.15 o 
   3  20   4        3.79       12.02     11.36 o 
  -3  21   4      121.06      112.08     29.08 o 
  -2  21   4        1.56       -4.26     10.52 o 
  -1  21   4        0.20        5.71     10.95 o 
   0  21   4        3.70        2.56     11.55 o 
   1  21   4        0.38       -6.25     10.80 o 
   2  21   4        0.37        3.51     11.43 o 
  -2  22   4        2.38       -3.64     10.14 o 
  -1  22   4        6.36        3.96     11.35 o 
   0  22   4        1.00       16.52     12.76 o 
   1  22   4        2.81       -8.54     10.68 o 
  -7   0   5       19.82       25.97     17.44 o 
  -5   0   5      149.42      165.52     17.46 o 
  -3   0   5      176.56      141.22     13.13 o 
  -1   0   5       91.32       74.77     10.99 o 
   1   0   5     1024.09      908.08     15.74 o 
   3   0   5       35.41       28.41     16.09 o 
   5   0   5       48.04       67.06     22.31 o 
  -8   1   5       41.28       15.05     12.56 o 
  -7   1   5       18.92       14.43     14.35 o 
  -6   1   5        1.47        6.89     10.56 o 
  -5   1   5       56.27       38.81     10.77 o 
  -4   1   5      647.01      770.95     30.63 o 
  -3   1   5     1974.54     1981.07     39.42 o 
  -2   1   5      477.50      564.91     22.35 o 
  -1   1   5       24.79       22.85      5.21 o 
   0   1   5     1412.58     1461.92     29.62 o 
   1   1   5     2950.94     2821.15     72.10 o 
   2   1   5       67.03       48.36     11.46 o 
   3   1   5       32.54       30.12     12.48 o 
   4   1   5       20.05       33.44     12.76 o 
   5   1   5       69.93       68.31     15.64 o 
   6   1   5       85.24       61.39     14.66 o 
   7   1   5        0.10      110.18    101.69 o 
  -8   2   5       53.31       53.31     15.33 o 
  -7   2   5      157.93      159.12     18.84 o 
  -6   2   5      148.91      140.66     18.02 o 
  -5   2   5       82.22       81.94     13.21 o 
  -4   2   5      666.24      699.12     27.19 o 
  -3   2   5     4844.94     5371.54     67.96 o 
  -2   2   5     2059.85     2095.05     38.60 o 
  -1   2   5      950.41      977.64     18.85 o 
   0   2   5      212.12      204.68      6.60 o 
   1   2   5      942.08      971.40     32.91 o 
   2   2   5      924.65      907.47     27.32 o 
   3   2   5      830.80      745.75     26.71 o 
   4   2   5        0.00        1.43     11.40 o 
   5   2   5      793.98      721.31     46.45 o 
   6   2   5       23.35       27.58     16.03 o 
   7   2   5        1.28       51.24     64.62 o 
  -8   3   5       20.60       10.54     10.02 o 
  -7   3   5       91.59       82.40     16.32 o 
  -6   3   5      199.85      201.01     20.56 o 
  -5   3   5      363.27      399.05     19.81 o 
  -4   3   5        2.55       -5.00      9.45 o 
  -3   3   5     1166.04     1244.73     55.81 o 
  -2   3   5     1063.78     1041.41     19.13 o 
  -1   3   5     1388.08     1489.29     39.59 o 
   0   3   5       17.35       23.84      5.66 o 
   1   3   5      211.14      202.98      7.37 o 
   2   3   5      595.11      584.97     14.80 o 
   3   3   5     1080.98     1139.16     35.55 o 
   4   3   5      786.98      741.80     30.83 o 
   5   3   5        2.42        8.72     11.28 o 
   6   3   5      104.63      127.76     20.67 o 
   7   3   5        2.27       23.24     38.16 o 
  -8   4   5       14.29       12.42      8.70 o 
  -7   4   5       47.03       29.18      9.80 o 
  -6   4   5        5.12        7.16      8.54 o 
  -5   4   5      241.31      244.83     43.68 o 
  -4   4   5       18.17       29.61     10.16 o 
  -3   4   5      193.64      207.89      9.91 o 
  -2   4   5     2303.75     2226.15     49.72 o 
  -1   4   5      135.51      125.95      6.62 o 
   0   4   5      213.57      198.21      8.21 o 
   1   4   5      497.79      540.83     11.91 o 
   2   4   5      471.60      434.65     12.46 o 
   3   4   5      558.57      526.77     20.91 o 
   4   4   5      325.15      312.84     17.85 o 
   5   4   5       63.09       37.09     12.15 o 
   6   4   5        0.39       24.58     18.21 o 
   7   4   5        0.31       39.55     64.62 o 
  -8   5   5       53.61       46.88     11.59 o 
  -7   5   5       30.53       32.12     10.07 o 
  -6   5   5       65.17       71.18     11.66 o 
  -5   5   5      144.08      123.12     11.67 o 
  -4   5   5       17.90       11.11      7.83 o 
  -3   5   5       43.17       61.07      8.39 o 
  -2   5   5        1.59        1.34      5.62 o 
  -1   5   5       33.15       42.10      6.66 o 
   0   5   5     1401.98     1362.68     36.45 o 
   1   5   5     2182.35     2269.25     30.32 o 
   2   5   5      195.22      203.45      8.64 o 
   3   5   5      583.00      584.33     22.10 o 
   4   5   5      126.17      144.56     15.11 o 
   5   5   5        1.74       16.25     15.34 o 
   6   5   5        2.70       12.55     16.05 o 
   7   5   5        9.38       34.81     24.75 o 
  -8   6   5       47.47       44.49     12.22 o 
  -7   6   5       41.04       48.82     11.98 o 
  -6   6   5        1.81        7.22      8.46 o 
  -5   6   5       55.81       53.32     10.05 o 
  -4   6   5        1.51        6.65      8.06 o 
  -3   6   5      570.85      617.41     15.15 o 
  -2   6   5       30.66       27.49      7.34 o 
  -1   6   5     2009.99     2117.91     50.51 o 
   0   6   5      155.49      163.43      8.62 o 
   1   6   5      588.03      597.66     13.65 o 
   2   6   5     1408.02     1527.79     25.17 o 
   3   6   5       64.16       75.00     13.16 o 
   4   6   5       43.87       30.53     13.86 o 
   5   6   5       41.40       66.88     19.30 o 
   6   6   5       45.33       37.00     19.55 o 
   7   6   5        0.02       25.39     19.43 o 
  -8   7   5       74.46       69.61     12.95 o 
  -7   7   5        0.02       -3.47      8.81 o 
  -6   7   5       33.45       29.32     10.26 o 
  -5   7   5      223.03      240.82     15.31 o 
  -4   7   5      134.07      140.86     11.98 o 
  -3   7   5      330.64      350.91     13.73 o 
  -2   7   5      730.88      797.36     22.70 o 
  -1   7   5        0.65       -5.55      5.83 o 
   0   7   5      555.08      583.88     13.40 o 
   1   7   5       31.00       48.00      7.51 o 
   2   7   5        0.13        2.52      6.51 o 
   3   7   5      118.99      124.28     14.92 o 
   4   7   5       59.00       53.03     22.27 o 
   5   7   5       53.53       21.70     20.55 o 
   6   7   5        0.29      -22.50     15.25 o 
  -7   8   5       28.03       23.55     13.63 o 
  -6   8   5       21.52       16.72     10.38 o 
  -5   8   5       58.89       69.04     11.16 o 
  -4   8   5       18.88       11.65     10.32 o 
  -3   8   5      105.70      105.41     10.06 o 
  -2   8   5       20.49       11.33      6.84 o 
  -1   8   5       91.23       86.56      8.62 o 
   0   8   5      346.38      377.34     12.07 o 
   1   8   5        6.71        9.73      6.75 o 
   2   8   5      620.42      629.22     15.34 o 
   3   8   5      303.75      323.04     24.61 o 
   4   8   5        2.70        0.95     39.38 o 
   5   8   5      183.44      167.93     26.79 o 
   6   8   5       47.33       55.22     19.63 o 
  -7   9   5       19.87       25.44     13.68 o 
  -6   9   5       92.81       89.66     15.73 o 
  -5   9   5      209.49      228.48     18.85 o 
  -4   9   5        8.14        9.07     10.39 o 
  -3   9   5        1.31       -2.38      8.61 o 
  -2   9   5      411.23      402.89     19.50 o 
  -1   9   5      419.39      420.90     21.70 o 
   0   9   5        0.14       -1.96      6.19 o 
   1   9   5      187.39      179.37     10.24 o 
   2   9   5      288.45      305.14     19.16 o 
   3   9   5      176.25      213.64     24.32 o 
   4   9   5      393.70      402.57     33.74 o 
   5   9   5        5.93      -22.04     14.72 o 
   6   9   5       27.83       22.42     29.44 o 
  -7  10   5       48.28       59.68     16.94 o 
  -6  10   5       54.10       51.22     15.36 o 
  -5  10   5      109.47       98.87     15.25 o 
  -4  10   5      107.43       98.87     14.53 o 
  -3  10   5       48.03       58.78     12.03 o 
  -2  10   5      636.15      648.62     33.56 o 
  -1  10   5        5.68        0.62      6.83 o 
   0  10   5      113.09      121.85      9.23 o 
   1  10   5      502.62      521.41     17.78 o 
   2  10   5       96.83      106.23     10.02 o 
   3  10   5        1.31        4.45     11.54 o 
   4  10   5        7.13       34.11     18.28 o 
   5  10   5      193.02      211.49     29.03 o 
   6  10   5       25.84      -15.34     22.72 o 
  -7  11   5      191.25      170.28     23.14 o 
  -6  11   5       30.83       12.75     13.27 o 
  -5  11   5       56.40       35.80     13.90 o 
  -4  11   5        3.92        8.93     12.67 o 
  -3  11   5      298.82      317.91     24.63 o 
  -2  11   5      212.00      213.16     14.92 o 
  -1  11   5      101.11       89.40      9.06 o 
   0  11   5        6.34        9.72      7.32 o 
   1  11   5      335.90      324.48     13.16 o 
   2  11   5      129.13      126.83     10.41 o 
   3  11   5       58.57       48.14     13.28 o 
   4  11   5       10.18       12.24     19.13 o 
   5  11   5       11.88       11.59     18.62 o 
   6  11   5        1.79      -14.26     33.04 o 
  -7  12   5        9.53        9.89     15.35 o 
  -6  12   5        1.81       17.60     14.09 o 
  -5  12   5       10.29       14.52     11.85 o 
  -4  12   5       33.34       23.32     12.19 o 
  -3  12   5      178.21      192.89     27.19 o 
  -2  12   5      250.54      288.05     27.01 o 
  -1  12   5      346.92      333.68     16.45 o 
   0  12   5       30.26       27.83      7.58 o 
   1  12   5      140.17      120.22     11.73 o 
   2  12   5      339.47      345.95     18.59 o 
   3  12   5        1.35       -1.48     11.92 o 
   4  12   5       66.02       99.44     22.75 o 
   5  12   5      123.71      114.26     25.91 o 
   6  12   5       40.19       40.63     28.04 o 
  -6  13   5       88.92       98.37     19.02 o 
  -5  13   5        6.51        3.64     11.47 o 
  -4  13   5      180.45      196.86     17.90 o 
  -3  13   5      152.84      175.13     31.21 o 
  -2  13   5      160.94      149.00     17.67 o 
  -1  13   5       34.66       38.20     10.52 o 
   0  13   5        3.39       -9.04      8.82 o 
   1  13   5      470.67      437.42     18.25 o 
   2  13   5      285.39      304.39     16.64 o 
   3  13   5        9.83       22.60     12.02 o 
   4  13   5      106.59      112.77     46.51 o 
   5  13   5      203.42      222.68     29.88 o 
  -6  14   5       39.40       27.29     15.55 o 
  -5  14   5       26.59       14.00     14.63 o 
  -4  14   5      452.34      420.17     24.43 o 
  -3  14   5        5.63        2.86     12.13 o 
  -2  14   5      750.68      747.40     52.55 o 
  -1  14   5       24.63       16.06     11.80 o 
   0  14   5       58.97       53.92     10.54 o 
   1  14   5      133.37      131.94     15.33 o 
   2  14   5        6.93        7.30      9.19 o 
   3  14   5      121.19      120.93     23.77 o 
   4  14   5       10.63       10.15     19.45 o 
   5  14   5        4.86       -6.87     16.90 o 
  -6  15   5       49.24       73.11     18.10 o 
  -5  15   5        3.37        1.45     21.50 o 
  -4  15   5        0.02       -3.11     11.50 o 
  -3  15   5       22.40       13.07     12.15 o 
  -2  15   5      115.35      118.20     17.02 o 
  -1  15   5        7.83        8.45     16.09 o 
   0  15   5      405.29      410.15     19.76 o 
   1  15   5        2.29        1.89      9.46 o 
   2  15   5        3.07       -1.93      9.37 o 
   3  15   5        2.77        5.29     11.66 o 
   4  15   5       71.31       99.40     23.20 o 
   5  15   5       26.02        7.49     18.95 o 
  -6  16   5        0.48       -7.51     12.06 o 
  -5  16   5       46.03       41.61     14.44 o 
  -4  16   5       10.05       16.95     12.92 o 
  -3  16   5       15.48       15.94     13.47 o 
  -2  16   5       83.25       75.20     14.17 o 
  -1  16   5        2.64        8.11     13.53 o 
   0  16   5      621.95      654.03     27.05 o 
   1  16   5        0.49       -7.39      8.59 o 
   2  16   5        8.28       25.47     10.38 o 
   3  16   5       18.75       23.01     19.26 o 
   4  16   5        0.27      -20.88     28.41 o 
  -5  17   5       30.32       31.60     14.19 o 
  -4  17   5        9.68        9.69     12.95 o 
  -3  17   5       53.86       65.21     18.53 o 
  -2  17   5        5.30        3.12     12.15 o 
  -1  17   5       54.28       35.87     14.09 o 
   0  17   5       47.99       38.11     12.88 o 
   1  17   5        2.47        0.54      9.34 o 
   2  17   5        1.48        2.62     12.69 o 
   3  17   5        2.37      -14.17     17.48 o 
   4  17   5        2.09      -23.97     45.84 o 
  -5  18   5        7.61       -1.69     12.19 o 
  -4  18   5       14.15       23.99     12.48 o 
  -3  18   5        1.81        0.60     12.18 o 
  -2  18   5       91.05       99.86     16.37 o 
  -1  18   5        2.83       -6.20     11.39 o 
   0  18   5       85.25       96.60     16.12 o 
   1  18   5       46.27       57.20     11.00 o 
   2  18   5        1.90        4.13     10.41 o 
   3  18   5       88.23      101.71     22.66 o 
   4  18   5       16.20       -3.81     42.19 o 
  -4  19   5        0.35       -3.72     11.30 o 
  -3  19   5       20.81       19.29     11.80 o 
  -2  19   5        0.07       -3.20     10.60 o 
  -1  19   5       26.13       18.83     12.48 o 
   0  19   5       24.10       25.85     13.58 o 
   1  19   5       11.97       13.60     13.01 o 
   2  19   5       25.39       22.11     11.03 o 
   3  19   5        0.20      -12.64     25.97 o 
  -3  20   5       13.02        8.80     11.71 o 
  -2  20   5        2.72        9.56     11.48 o 
  -1  20   5       70.94       74.75     15.78 o 
   0  20   5        0.95        1.84     12.37 o 
   1  20   5       33.84       35.57     13.04 o 
   2  20   5       50.90       49.43     11.93 o 
  -3  21   5        4.03        6.33     10.95 o 
  -2  21   5        5.08        2.36     11.95 o 
  -1  21   5        0.01       -2.71     10.12 o 
   0  21   5       14.27       19.28     12.88 o 
   1  21   5       22.19       25.99     13.40 o 
  -1  22   5        1.11        5.32     11.56 o 
   0  22   5       11.46       18.15     12.80 o 
  -8   0   6       36.10       19.75     21.70 o 
  -6   0   6      278.15      281.40     33.41 o 
  -4   0   6       51.60       89.90     13.62 o 
  -2   0   6      793.43      770.26     37.92 o 
   0   0   6     1872.30     1933.00    197.70 o 
   2   0   6      631.59      630.84     34.26 o 
   4   0   6       24.14       14.02     15.48 o 
   6   0   6       32.63       26.34     22.56 o 
  -8   1   6      137.86      113.96     20.28 o 
  -7   1   6       39.57       33.28     14.16 o 
  -6   1   6        1.29       -3.66     11.61 o 
  -5   1   6       99.10       82.30     16.01 o 
  -4   1   6       39.49       26.06      9.73 o 
  -3   1   6      305.74      319.79     10.96 o 
  -2   1   6        2.01        3.91      7.56 o 
  -1   1   6      304.51      334.13     16.45 o 
   0   1   6      628.57      604.65     15.07 o 
   1   1   6      334.42      299.36     20.58 o 
   2   1   6      733.83      756.03     88.52 o 
   3   1   6      271.14      255.57     22.92 o 
   4   1   6       15.64        5.71     11.00 o 
   5   1   6      163.06      140.30     17.59 o 
   6   1   6        0.45       -5.82     11.08 o 
   7   1   6       30.46       83.75     43.71 o 
  -8   2   6        4.79       -3.04     12.97 o 
  -7   2   6       57.45       73.26     16.82 o 
  -6   2   6      192.03      201.41     28.23 o 
  -5   2   6       73.76       73.79     16.13 o 
  -4   2   6     2128.59     2116.00     66.10 o 
  -3   2   6      632.42      715.90     20.55 o 
  -2   2   6       38.77       43.07      7.87 o 
  -1   2   6      280.26      315.11      9.38 o 
   0   2   6     1711.95     1747.89     17.03 o 
   1   2   6       54.24       74.61      5.82 o 
   2   2   6      132.71      125.43     17.25 o 
   3   2   6      328.72      302.04     20.77 o 
   4   2   6      132.09      116.88     16.70 o 
   5   2   6      158.53      127.86     17.36 o 
   6   2   6      105.48       95.68     21.89 o 
   7   2   6        0.02       73.47     75.59 o 
  -8   3   6       19.41       17.87     11.43 o 
  -7   3   6       26.51       14.84     10.89 o 
  -6   3   6      557.51      607.38     34.93 o 
  -5   3   6        0.66      -12.49     11.97 o 
  -4   3   6      127.77      131.06     11.03 o 
  -3   3   6     1319.73     1399.38     41.27 o 
  -2   3   6      116.27      118.44      9.46 o 
  -1   3   6      105.46      115.96      6.50 o 
   0   3   6        0.43       -4.66      5.48 o 
   1   3   6       20.65       19.05      5.46 o 
   2   3   6      418.99      374.20     10.67 o 
   3   3   6      329.53      347.46     19.64 o 
   4   3   6      450.96      403.25     20.85 o 
   5   3   6       28.82       39.64     11.92 o 
   6   3   6        2.96       28.75     33.47 o 
  -8   4   6       22.74       12.23      8.74 o 
  -7   4   6       10.11       14.45     10.60 o 
  -6   4   6      195.44      148.99     26.90 o 
  -5   4   6      316.03      343.80     28.16 o 
  -4   4   6      497.49      518.22     28.01 o 
  -3   4   6      153.88      174.04      9.42 o 
  -2   4   6       14.97       19.18      5.71 o 
  -1   4   6      893.04      944.28     14.30 o 
   0   4   6      792.06      789.46     23.61 o 
   1   4   6      510.48      587.85     21.42 o 
   2   4   6      858.07      884.64     17.31 o 
   3   4   6       12.44       -6.00     11.81 o 
   4   4   6        4.26       -1.26     12.25 o 
   5   4   6       66.45       44.08     12.67 o 
   6   4   6       18.99       47.42     20.60 o 
  -8   5   6       46.54       51.52     12.56 o 
  -7   5   6      123.92      101.96     13.30 o 
  -6   5   6       43.67       43.68     10.56 o 
  -5   5   6       77.47       64.83     11.42 o 
  -4   5   6      331.48      362.80     19.44 o 
  -3   5   6       75.53       66.67      7.33 o 
  -2   5   6      177.74      164.94     12.31 o 
  -1   5   6       63.94       47.09      7.20 o 
   0   5   6       58.21       61.86      7.07 o 
   1   5   6       33.60       31.87      6.28 o 
   2   5   6       41.76       47.47      6.61 o 
   3   5   6       63.67       60.84     12.96 o 
   4   5   6       50.21       52.30     13.55 o 
   5   5   6       74.41       54.57     21.44 o 
   6   5   6       99.83       91.83     21.60 o 
  -8   6   6       10.22       17.32     10.91 o 
  -7   6   6      205.02      193.62     17.30 o 
  -6   6   6       13.97       14.71      9.69 o 
  -5   6   6       39.31       32.78      9.90 o 
  -4   6   6       40.00       35.92      7.89 o 
  -3   6   6       95.23      108.09      8.59 o 
  -2   6   6      370.18      383.75     12.33 o 
  -1   6   6       89.86       78.34      7.94 o 
   0   6   6      156.33      157.68      8.66 o 
   1   6   6     1086.26     1143.88     18.18 o 
   2   6   6        2.94       -1.33      6.45 o 
   3   6   6      170.99      189.16     15.92 o 
   4   6   6      217.93      188.05     17.91 o 
   5   6   6        8.08       -2.47     15.25 o 
   6   6   6        8.59        8.37     22.01 o 
  -7   7   6       32.04       26.01     11.46 o 
  -6   7   6       53.40       48.29     11.54 o 
  -5   7   6       14.89       13.25      8.83 o 
  -4   7   6       21.03       14.80      8.32 o 
  -3   7   6      182.77      177.24     11.44 o 
  -2   7   6        4.92       -0.90      6.05 o 
  -1   7   6     3373.96     3518.81     38.96 o 
   0   7   6        0.18        5.35      6.31 o 
   1   7   6      492.27      519.54     14.18 o 
   2   7   6        8.06        6.77      7.23 o 
   3   7   6       10.22       77.99     47.70 o 
   4   7   6        1.19       -4.29     17.56 o 
   5   7   6       69.00       76.85     21.58 o 
   6   7   6        1.72      -32.60     23.41 o 
  -7   8   6        1.61        2.10      9.18 o 
  -6   8   6       38.58       36.09     10.71 o 
  -5   8   6        9.74       15.72      9.13 o 
  -4   8   6      221.10      233.57     17.18 o 
  -3   8   6      238.24      232.53     13.93 o 
  -2   8   6      337.01      331.59     13.59 o 
  -1   8   6      210.28      197.78     11.91 o 
   0   8   6       75.07       79.77      7.93 o 
   1   8   6      325.60      374.55     12.80 o 
   2   8   6       76.52       75.21      9.13 o 
   3   8   6      335.72      362.89     21.93 o 
   4   8   6       21.35       -7.61     15.92 o 
   5   8   6       70.32      104.00     33.83 o 
   6   8   6       14.53       30.20     22.46 o 
  -7   9   6       34.14       32.15     14.58 o 
  -6   9   6       12.30        8.58     12.92 o 
  -5   9   6       10.72        9.47     11.52 o 
  -4   9   6       17.55       18.27     10.35 o 
  -3   9   6      106.91       98.40     15.00 o 
  -2   9   6       36.55       26.64      8.29 o 
  -1   9   6       56.19       54.39      8.37 o 
   0   9   6       40.77       47.84      7.87 o 
   1   9   6        8.77        5.43      7.53 o 
   2   9   6       64.63       69.83      8.96 o 
   3   9   6      101.22       98.30     21.72 o 
   4   9   6       68.35       63.14     19.88 o 
   5   9   6        7.85        0.31     18.08 o 
   6   9   6      112.61      113.42     39.32 o 
  -7  10   6       42.65       47.89     16.62 o 
  -6  10   6        0.01       -9.72     10.49 o 
  -5  10   6       27.84       25.30     13.14 o 
  -4  10   6        7.80       17.15     12.09 o 
  -3  10   6        2.10       -2.81     10.31 o 
  -2  10   6      283.55      299.47     19.66 o 
  -1  10   6       49.11       42.09      8.40 o 
   0  10   6      137.02      147.45      9.75 o 
   1  10   6      161.06      167.65     10.91 o 
   2  10   6      711.90      735.30     33.02 o 
   3  10   6       99.72      116.19     29.87 o 
   4  10   6       63.81       53.75     43.65 o 
   5  10   6       19.28        7.01     19.53 o 
   6  10   6        5.68       11.13     38.22 o 
  -7  11   6       19.16       30.99     16.87 o 
  -6  11   6       80.04       73.81     16.84 o 
  -5  11   6       48.87       40.32     14.04 o 
  -4  11   6       89.54       89.80     14.59 o 
  -3  11   6      353.75      361.86     26.76 o 
  -2  11   6      704.94      758.99     23.14 o 
  -1  11   6       63.97       68.60      8.89 o 
   0  11   6        1.87        2.96      7.06 o 
   1  11   6      163.56      178.90     11.63 o 
   2  11   6      557.74      604.77     17.33 o 
   3  11   6        2.85       22.66     20.85 o 
   4  11   6       23.53       33.48     20.53 o 
   5  11   6        1.42      -17.43     17.28 o 
  -7  12   6       24.63       15.07     15.60 o 
  -6  12   6       85.75       85.80     18.43 o 
  -5  12   6      301.68      331.72     26.30 o 
  -4  12   6      567.08      581.67     31.54 o 
  -3  12   6      117.90      101.28     16.12 o 
  -2  12   6      488.08      506.64     39.81 o 
  -1  12   6        0.00       -2.43      7.50 o 
   0  12   6       11.28       11.58      7.74 o 
   1  12   6       36.54       42.67      9.34 o 
   2  12   6      997.92     1092.38     30.89 o 
   3  12   6      409.68      448.66     32.39 o 
   4  12   6      188.00      213.36     32.49 o 
   5  12   6        0.96        1.26     19.69 o 
  -6  13   6      130.73      104.69     19.82 o 
  -5  13   6       26.27       40.27     15.14 o 
  -4  13   6      465.57      468.89     49.44 o 
  -3  13   6        4.77       19.59     12.20 o 
  -2  13   6       14.73       19.44     13.26 o 
  -1  13   6        0.42        0.80      9.17 o 
   0  13   6      117.27      122.09     10.47 o 
   1  13   6      177.41      176.06     12.02 o 
   2  13   6       37.08       38.68     10.52 o 
   3  13   6      111.41      120.09     25.27 o 
   4  13   6       11.64        8.77     18.55 o 
   5  13   6       61.31       26.67     23.29 o 
  -6  14   6        4.29       16.07     14.53 o 
  -5  14   6      121.86      106.84     18.61 o 
  -4  14   6       17.59       22.59     12.86 o 
  -3  14   6      372.31      357.60     25.30 o 
  -2  14   6       89.02      104.94     17.56 o 
  -1  14   6        0.00       -4.64     10.52 o 
   0  14   6        0.51       -2.38      7.19 o 
   1  14   6       45.03       43.73     11.07 o 
   2  14   6        0.25       -4.23      9.59 o 
   3  14   6        1.37        0.02     18.65 o 
   4  14   6        2.50       -7.04     18.89 o 
   5  14   6       19.14      -17.91     42.73 o 
  -6  15   6        3.25        6.68     15.79 o 
  -5  15   6       19.94       13.62     13.31 o 
  -4  15   6        0.77       -3.21     10.23 o 
  -3  15   6       88.17      110.43     18.11 o 
  -2  15   6      198.60      199.84     21.21 o 
  -1  15   6       30.89       24.45     11.86 o 
   0  15   6       69.44       65.32     10.62 o 
   1  15   6       38.95       27.08      9.76 o 
   2  15   6        1.35       -0.74     11.25 o 
   3  15   6       10.74      -12.01     20.85 o 
   4  15   6        0.23      -15.61     19.13 o 
  -5  16   6      156.31      169.61     38.83 o 
  -4  16   6        3.64       -6.07     10.91 o 
  -3  16   6       16.25       13.21     13.16 o 
  -2  16   6       35.37       39.49     13.52 o 
  -1  16   6      363.66      352.66     39.99 o 
   0  16   6        0.25       -1.12     11.64 o 
   1  16   6      108.02      118.37     13.90 o 
   2  16   6       39.78       41.71     11.21 o 
   3  16   6        1.53      -16.96     22.80 o 
   4  16   6        3.15       12.12     20.47 o 
  -5  17   6        0.99       -4.44     11.25 o 
  -4  17   6        9.41       20.01     12.67 o 
  -3  17   6       35.23       43.46     13.67 o 
  -2  17   6       16.16       15.43     11.57 o 
  -1  17   6      689.61      744.83     34.69 o 
   0  17   6        2.84       -8.19     10.81 o 
   1  17   6        2.28        7.89      9.93 o 
   2  17   6       42.32      202.03    112.33 o 
   3  17   6        1.58      -15.85     21.46 o 
   4  17   6        0.04       -4.74     30.66 o 
  -4  18   6        3.15       -3.32     11.32 o 
  -3  18   6       11.24       14.39     12.33 o 
  -2  18   6       18.64       17.44     15.67 o 
  -1  18   6        0.04       -4.12     10.29 o 
   0  18   6      143.76      134.01     18.08 o 
   1  18   6        2.52       -3.93      9.44 o 
   2  18   6       45.42       48.87     11.27 o 
   3  18   6        4.69      -35.46     37.37 o 
  -4  19   6        7.83       11.12     11.85 o 
  -3  19   6       19.60       15.63     11.84 o 
  -2  19   6        1.10       -5.17     11.18 o 
  -1  19   6       43.21       38.40     14.43 o 
   0  19   6      135.93      154.13     19.23 o 
   1  19   6       20.57       12.55     11.79 o 
   2  19   6       15.55       12.77     14.01 o 
   3  19   6        0.43      480.19    363.58 o 
  -3  20   6       18.71       10.42     11.41 o 
  -2  20   6       35.75       47.25     14.06 o 
  -1  20   6        8.88        7.31     12.45 o 
   0  20   6       39.36       33.51     13.50 o 
   1  20   6        0.08        3.15     13.31 o 
   2  20   6        0.37        0.22     15.45 o 
  -2  21   6        0.96        6.89     12.09 o 
  -1  21   6       85.38       94.35     37.37 o 
   0  21   6      123.59      149.63     19.96 o 
   1  21   6      130.91      366.66    171.12 o 
  -7   0   7       67.40       58.40     23.65 o 
  -5   0   7      280.90      289.21     33.53 o 
  -3   0   7      824.49      881.98     29.49 o 
  -1   0   7     1387.62     1406.61     45.54 o 
   1   0   7      185.74      156.36      9.26 o 
   3   0   7        5.08       16.46     16.58 o 
   5   0   7        0.00       -7.80     16.34 o 
  -8   1   7       41.88       34.82     16.72 o 
  -7   1   7      187.51      174.10     21.70 o 
  -6   1   7      206.64      204.89     20.19 o 
  -5   1   7      258.71      252.95     23.16 o 
  -4   1   7       15.00       19.10      8.06 o 
  -3   1   7      698.22      652.03     29.59 o 
  -2   1   7      473.49      491.64     20.13 o 
  -1   1   7        1.53       -3.82      5.51 o 
   0   1   7      398.66      359.75     25.90 o 
   1   1   7       53.85       55.24      5.30 o 
   2   1   7      401.81      398.29     22.74 o 
   3   1   7       52.92       52.77     14.36 o 
   4   1   7       40.03       19.29     12.69 o 
   5   1   7       27.44        4.25     11.58 o 
   6   1   7        1.03      -19.32     12.88 o 
  -8   2   7       92.15       61.00     18.44 o 
  -7   2   7      260.92      262.76     25.43 o 
  -6   2   7       59.88       67.65     16.68 o 
  -5   2   7      151.71      122.32     18.08 o 
  -4   2   7      204.31      192.94     18.25 o 
  -3   2   7       16.90       11.17      7.72 o 
  -2   2   7      135.15      138.78     11.83 o 
  -1   2   7       53.88       49.32      6.38 o 
   0   2   7        0.85        1.57      4.16 o 
   1   2   7       12.51        9.88      5.14 o 
   2   2   7      127.40      121.33     17.19 o 
   3   2   7      144.67      138.84     17.71 o 
   4   2   7      687.37      675.12     48.47 o 
   5   2   7        3.96       14.24     23.47 o 
   6   2   7       37.70       95.11     74.50 o 
  -8   3   7        1.94        8.11     10.38 o 
  -7   3   7      231.11      211.88     23.65 o 
  -6   3   7       53.39       29.56     13.18 o 
  -5   3   7      357.08      397.31     26.16 o 
  -4   3   7       70.80       84.71     10.32 o 
  -3   3   7      109.57      121.68     10.79 o 
  -2   3   7      220.32      199.44     11.25 o 
  -1   3   7      172.48      174.16      7.63 o 
   0   3   7      425.66      436.18     14.12 o 
   1   3   7       15.27        8.67      6.64 o 
   2   3   7      238.28      218.19     15.41 o 
   3   3   7      288.27      298.44     17.91 o 
   4   3   7      153.78      164.23     32.21 o 
   5   3   7       91.36       98.02     19.97 o 
   6   3   7       12.44       17.81     41.27 o 
  -8   4   7       74.89       49.69     17.97 o 
  -7   4   7        0.00        2.36     11.74 o 
  -6   4   7       51.55       44.02     12.88 o 
  -5   4   7       76.32       77.67     14.79 o 
  -4   4   7      138.53      134.16     12.39 o 
  -3   4   7        3.59        9.54      6.99 o 
  -2   4   7       21.13       29.16      6.31 o 
  -1   4   7      559.35      605.87     12.26 o 
   0   4   7      760.91      776.90     14.77 o 
   1   4   7       87.46       86.86      6.95 o 
   2   4   7      381.31      370.94     18.37 o 
   3   4   7      226.26      218.68     33.98 o 
   4   4   7       68.35       61.89     13.85 o 
   5   4   7       15.95       14.91     15.57 o 
   6   4   7        3.29       42.22     54.81 o 
  -8   5   7       19.35       25.64     11.60 o 
  -7   5   7      265.84      228.33     18.29 o 
  -6   5   7        3.28        3.58      7.90 o 
  -5   5   7      240.28      216.37     40.19 o 
  -4   5   7      154.03      135.51     15.72 o 
  -3   5   7     1283.47     1341.44     60.34 o 
  -2   5   7     1344.96     1361.07     21.84 o 
  -1   5   7       61.97       55.29      7.47 o 
   0   5   7       14.17       21.03      6.48 o 
   1   5   7       13.82       15.85      6.14 o 
   2   5   7        0.18       -0.39     11.28 o 
   3   5   7        6.96       -2.64     12.35 o 
   4   5   7        1.18        0.38     11.55 o 
   5   5   7        0.07      -13.07     26.76 o 
   6   5   7        0.27        3.52     18.85 o 
  -7   6   7        4.65        0.77      8.93 o 
  -6   6   7      135.30      110.90     13.59 o 
  -5   6   7      234.69      220.39     16.59 o 
  -4   6   7       12.63        6.06      7.86 o 
  -3   6   7      331.64      321.95     12.82 o 
  -2   6   7        0.71        0.29      5.97 o 
  -1   6   7      162.75      165.05      9.42 o 
   0   6   7      371.74      371.40     12.13 o 
   1   6   7        3.05        0.42      5.97 o 
   2   6   7       12.47       11.26     12.61 o 
   3   6   7      865.19      842.19     28.90 o 
   4   6   7      557.41      538.86     28.55 o 
   5   6   7       52.45       32.82     18.13 o 
   6   6   7       20.95       21.73     21.14 o 
  -7   7   7      129.18      122.50     15.71 o 
  -6   7   7       18.03       16.05      9.59 o 
  -5   7   7       75.29       76.83     11.82 o 
  -4   7   7      244.74      241.73     23.47 o 
  -3   7   7      180.45      188.15     10.81 o 
  -2   7   7        1.50        1.88      7.36 o 
  -1   7   7     1897.22     2068.43     26.25 o 
   0   7   7      287.91      316.75     12.15 o 
   1   7   7       27.38       35.33      7.39 o 
   2   7   7       17.93       17.01     12.36 o 
   3   7   7        2.30       14.20     13.23 o 
   4   7   7       25.14        3.12     16.31 o 
   5   7   7        2.29       -4.21     18.20 o 
   6   7   7      109.44      115.94     24.99 o 
  -7   8   7       39.09       46.78     11.90 o 
  -6   8   7        8.40       -1.41      9.07 o 
  -5   8   7        0.76       -2.45      8.11 o 
  -4   8   7      254.28      252.59     17.18 o 
  -3   8   7       11.03       11.32      7.37 o 
  -2   8   7      667.98      682.26     39.95 o 
  -1   8   7       89.75       78.37      8.69 o 
   0   8   7      568.15      573.62     15.05 o 
   1   8   7      209.33      221.43     11.38 o 
   2   8   7       18.84       31.15     13.18 o 
   3   8   7        5.14       12.05     15.32 o 
   4   8   7        0.85      -10.07     15.64 o 
   5   8   7       14.71      -12.33     18.33 o 
   6   8   7        1.18      -10.27     17.86 o 
  -7   9   7        1.09       -2.33     10.58 o 
  -6   9   7        1.74       12.57     12.55 o 
  -5   9   7       64.55       51.02     14.91 o 
  -4   9   7       45.55       36.68     12.27 o 
  -3   9   7      379.19      366.30     23.02 o 
  -2   9   7       61.56       66.73      9.62 o 
  -1   9   7        6.08        7.76      7.33 o 
   0   9   7      194.47      174.46     10.72 o 
   1   9   7       46.15       49.35      8.77 o 
   2   9   7      498.81      536.70     34.26 o 
   3   9   7        0.92        0.01     20.25 o 
   4   9   7        1.42      -17.88     28.77 o 
   5   9   7        0.39      -31.50     31.03 o 
  -7  10   7       41.73       23.94     13.72 o 
  -6  10   7        1.99        6.48     11.69 o 
  -5  10   7       58.96       64.68     14.43 o 
  -4  10   7       22.72       31.39     12.88 o 
  -3  10   7      155.58      139.00     19.87 o 
  -2  10   7      757.40      730.02     40.62 o 
  -1  10   7       42.08       43.46      8.55 o 
   0  10   7      146.17      144.02     10.65 o 
   1  10   7       27.05       31.27      8.33 o 
   2  10   7      142.89      146.18     17.53 o 
   3  10   7       50.54       57.70     21.36 o 
   4  10   7       17.74       15.95     18.65 o 
   5  10   7        9.57       19.37     19.66 o 
  -7  11   7       38.10       36.84     15.52 o 
  -6  11   7        0.33        2.33     15.48 o 
  -5  11   7      112.12      114.71     18.82 o 
  -4  11   7      221.18      227.45     22.21 o 
  -3  11   7       24.56       26.85     12.11 o 
  -2  11   7      161.32      170.79     12.21 o 
  -1  11   7      192.37      171.97     12.14 o 
   0  11   7      222.59      207.02     12.01 o 
   1  11   7       10.26        6.95      8.52 o 
   2  11   7      352.82      407.57     22.72 o 
   3  11   7       19.24       27.25     18.16 o 
   4  11   7       10.10      -10.81     20.66 o 
   5  11   7       28.98        3.01     26.46 o 
  -6  12   7      185.07      202.04     23.07 o 
  -5  12   7        5.93       22.81     12.31 o 
  -4  12   7       67.17       96.98     26.03 o 
  -3  12   7      264.02      262.20     35.36 o 
  -2  12   7      340.34      335.73     23.96 o 
  -1  12   7      108.05      104.92     10.98 o 
   0  12   7      100.83      110.38     10.57 o 
   1  12   7      687.60      729.99     20.19 o 
   2  12   7        3.24        4.96     17.21 o 
   3  12   7      257.50      263.81     29.72 o 
   4  12   7        2.78      -25.97     17.31 o 
   5  12   7       28.47        2.27     25.18 o 
  -6  13   7       36.07       22.43     14.57 o 
  -5  13   7       35.21       38.18     14.48 o 
  -4  13   7       84.53       88.35     16.68 o 
  -3  13   7      118.24      104.56     16.94 o 
  -2  13   7       14.55        8.09     11.25 o 
  -1  13   7       46.08       55.13      9.63 o 
   0  13   7      410.12      413.94     15.62 o 
   1  13   7      341.30      345.61     15.12 o 
   2  13   7       33.20       28.44     18.96 o 
   3  13   7        0.00       40.90     48.22 o 
   4  13   7        0.05      -18.77     18.08 o 
   5  13   7       28.26        8.53     21.31 o 
  -6  14   7       72.00       66.93     16.62 o 
  -5  14   7        0.83       -1.66     11.10 o 
  -4  14   7       11.24        8.89     11.92 o 
  -3  14   7      125.63      132.64     17.54 o 
  -2  14   7        2.24        7.76     14.63 o 
  -1  14   7        2.53       -3.67     11.71 o 
   0  14   7      545.66      539.50     20.97 o 
   1  14   7      491.66      497.61     19.87 o 
   2  14   7       44.98       46.58     34.75 o 
   3  14   7        1.67      -13.01     19.08 o 
   4  14   7        6.37      -31.41     30.48 o 
  -5  15   7       44.41       40.14     15.16 o 
  -4  15   7      197.55      165.30     22.01 o 
  -3  15   7       72.60       69.65     15.00 o 
  -2  15   7      196.93      194.97     19.83 o 
  -1  15   7       80.37       82.85     15.43 o 
   0  15   7      107.45      127.44     10.94 o 
   1  15   7       38.89       34.08     10.50 o 
   2  15   7       71.75       70.79     22.24 o 
   3  15   7      192.31      233.30     29.59 o 
   4  15   7        0.10      -33.00     22.50 o 
  -5  16   7       12.32        5.55     11.64 o 
  -4  16   7       15.26       -5.34     11.80 o 
  -3  16   7        0.05       16.79     11.94 o 
  -2  16   7       71.79       61.41     15.35 o 
  -1  16   7      186.92      210.53     29.32 o 
   0  16   7       88.05       90.92     13.73 o 
   1  16   7      762.51      827.97     26.47 o 
   2  16   7        5.02      -27.61     33.35 o 
   3  16   7        1.11      -29.14     25.42 o 
   4  16   7       29.28       11.86     30.36 o 
  -5  17   7        0.00       -1.04     11.04 o 
  -4  17   7        0.83       -5.00     11.42 o 
  -3  17   7       12.41       17.10     12.51 o 
  -2  17   7      119.35      117.23     18.98 o 
  -1  17   7       91.05       94.77     17.66 o 
   0  17   7       13.20       16.51     11.92 o 
   1  17   7      194.94      196.58     15.76 o 
   2  17   7       18.90        5.68     26.03 o 
   3  17   7        0.25      -11.32     21.82 o 
  -4  18   7        7.64        5.75     10.64 o 
  -3  18   7        1.51       -5.01     12.57 o 
  -2  18   7       38.55       59.77     14.53 o 
  -1  18   7        7.71       14.08     11.61 o 
   0  18   7       42.59       49.02     14.65 o 
   1  18   7       99.27      101.56     15.69 o 
   2  18   7        0.00       -8.02     16.41 o 
   3  18   7       16.86        1.80     31.21 o 
  -3  19   7       30.32       35.01     19.63 o 
  -2  19   7      131.04      191.55     22.49 o 
  -1  19   7        0.33       -5.96     10.21 o 
   0  19   7      135.24      151.75     19.92 o 
   1  19   7       29.97       26.39     12.89 o 
   2  19   7        7.64       -5.42     19.83 o 
  -2  20   7       17.79       29.80     13.86 o 
  -1  20   7        0.08        3.50     12.93 o 
   0  20   7        0.14       -4.97     14.57 o 
   1  20   7       29.58       34.45     15.55 o 
  -8   0   8        0.15        4.88     20.24 o 
  -6   0   8      737.51      785.56     53.16 o 
  -4   0   8      278.90      255.14     19.78 o 
  -2   0   8      504.34      548.18     23.08 o 
   0   0   8       89.17       86.82     15.91 o 
   2   0   8       14.57       13.53     20.97 o 
   4   0   8       34.53       21.34     20.12 o 
   6   0   8       22.45       12.92     18.29 o 
  -8   1   8       59.41       68.24     17.89 o 
  -7   1   8       19.45       10.28     11.94 o 
  -6   1   8        0.01       -3.75     13.14 o 
  -5   1   8       48.78       40.07     14.74 o 
  -4   1   8       27.49       22.92      9.02 o 
  -3   1   8       70.01       70.95      9.84 o 
  -2   1   8      200.23      196.61     11.30 o 
  -1   1   8      159.17      160.21      8.14 o 
   0   1   8       38.63       33.22      6.25 o 
   1   1   8      301.04      295.02     26.33 o 
   2   1   8       12.05       12.06     15.42 o 
   3   1   8        0.05        7.13     17.68 o 
   4   1   8       46.55       39.16     13.44 o 
   5   1   8       62.64       67.17     15.30 o 
   6   1   8        2.61       57.32     55.15 o 
  -8   2   8        0.14        3.47     16.83 o 
  -7   2   8       82.79       93.79     22.74 o 
  -6   2   8       18.29       16.88     13.21 o 
  -5   2   8      788.12      846.98     28.13 o 
  -4   2   8      244.71      243.66     14.26 o 
  -3   2   8        1.28       -2.39      7.74 o 
  -2   2   8     1172.89     1247.12     24.01 o 
  -1   2   8       31.73       29.70      6.31 o 
   0   2   8     1124.64     1206.33     18.37 o 
   1   2   8        1.82       -3.42      6.41 o 
   2   2   8        7.23       10.07     13.28 o 
   3   2   8       53.50       60.35     23.78 o 
   4   2   8       44.07       36.51     14.55 o 
   5   2   8       51.77       78.90     26.64 o 
   6   2   8        8.84       70.29     74.98 o 
  -7   3   8      322.42      294.25     25.99 o 
  -6   3   8        3.76       11.99     12.86 o 
  -5   3   8      336.06      375.91     23.99 o 
  -4   3   8      108.13      108.90     11.03 o 
  -3   3   8      480.45      495.38     17.44 o 
  -2   3   8      267.84      270.12     12.90 o 
  -1   3   8      408.96      430.32     10.81 o 
   0   3   8       49.42       33.89      6.32 o 
   1   3   8      279.96      261.41     11.48 o 
   2   3   8       77.15       59.98     12.95 o 
   3   3   8      419.59      370.16     19.52 o 
   4   3   8        8.38        8.86     12.92 o 
   5   3   8       99.56      112.95     29.73 o 
   6   3   8       18.68       81.39     82.85 o 
  -7   4   8        9.69        5.36     10.80 o 
  -6   4   8        4.79        8.97     10.89 o 
  -5   4   8       31.95       23.15      9.68 o 
  -4   4   8      332.45      338.61     15.27 o 
  -3   4   8       26.56       20.80      8.44 o 
  -2   4   8       76.72       76.22      7.40 o 
  -1   4   8       31.40       35.76      5.97 o 
   0   4   8      241.69      255.84     10.15 o 
   1   4   8      121.52      119.92      9.92 o 
   2   4   8      146.29      116.88     15.23 o 
   3   4   8     1275.00     1257.85     34.08 o 
   4   4   8      158.57      136.53     17.25 o 
   5   4   8        3.63       24.93     17.80 o 
   6   4   8        3.05       69.75     67.36 o 
  -7   5   8        2.56       -0.12      9.18 o 
  -6   5   8       24.57        8.22      8.41 o 
  -5   5   8       36.23       26.98      9.44 o 
  -4   5   8       76.11       76.03      8.52 o 
  -3   5   8      124.20      119.50      9.34 o 
  -2   5   8       28.77       24.61      6.86 o 
  -1   5   8      263.04      262.14     11.07 o 
   0   5   8      180.40      162.85      9.29 o 
   1   5   8       87.49      100.44      9.89 o 
   2   5   8      142.09      127.02     15.78 o 
   3   5   8       46.57       46.92     13.77 o 
   4   5   8       45.72       20.46     11.98 o 
   5   5   8        0.05        4.08     20.00 o 
   6   5   8       37.90      756.07    568.47 o 
  -7   6   8        2.84        6.22      9.52 o 
  -6   6   8      311.60      251.01     37.91 o 
  -5   6   8      232.08      238.45     17.17 o 
  -4   6   8      465.00      439.52     34.58 o 
  -3   6   8      139.27      136.37     10.00 o 
  -2   6   8      216.07      202.78     10.68 o 
  -1   6   8      268.46      253.09     11.18 o 
   0   6   8      223.40      226.57     10.68 o 
   1   6   8      241.04      248.22     13.23 o 
   2   6   8      207.06      196.31     18.35 o 
   3   6   8      118.88      102.07     16.64 o 
   4   6   8       67.09       51.11     14.35 o 
   5   6   8       23.47       19.82     20.91 o 
  -7   7   8        6.32        9.05      9.58 o 
  -6   7   8        5.48        7.01      9.07 o 
  -5   7   8        0.60       -6.44      7.97 o 
  -4   7   8       33.51       30.64     10.22 o 
  -3   7   8       82.05       78.37      8.82 o 
  -2   7   8       51.60       41.31      8.77 o 
  -1   7   8        7.96       10.66      7.64 o 
   0   7   8      712.42      723.18     16.98 o 
   1   7   8      474.96      457.48     16.59 o 
   2   7   8       60.13       68.74     15.36 o 
   3   7   8       54.52       65.27     15.46 o 
   4   7   8      150.98      133.84     24.26 o 
   5   7   8      189.09      209.69     27.99 o 
  -7   8   8       11.11       20.41     10.43 o 
  -6   8   8      384.95      374.44     22.42 o 
  -5   8   8       28.22       29.99     10.45 o 
  -4   8   8        0.60        0.77      9.03 o 
  -3   8   8       87.78       85.37     10.34 o 
  -2   8   8       93.04       76.00      9.95 o 
  -1   8   8        1.25        4.32      6.87 o 
   0   8   8      215.94      236.52     11.83 o 
   1   8   8       63.15       62.87     10.58 o 
   2   8   8      229.81      217.04     18.91 o 
   3   8   8       21.83        3.09     13.93 o 
   4   8   8       72.58       78.39     20.65 o 
   5   8   8       13.38      -10.28     27.74 o 
  -7   9   8        1.20        7.24     12.11 o 
  -6   9   8       26.17       28.02     12.63 o 
  -5   9   8      160.51      139.54     30.42 o 
  -4   9   8       24.91       20.80     13.22 o 
  -3   9   8      124.28      119.77     13.51 o 
  -2   9   8       38.29       24.50      8.82 o 
  -1   9   8        1.54        1.85      8.04 o 
   0   9   8        2.84       -0.83      7.19 o 
   1   9   8      473.78      502.79     18.31 o 
   2   9   8      156.92      164.51     18.79 o 
   3   9   8       70.24       71.12     16.42 o 
   4   9   8        4.78       -8.94     23.47 o 
   5   9   8        0.10      -12.96     22.07 o 
  -7  10   8        0.37      -10.02     10.62 o 
  -6  10   8      197.83      183.13     32.37 o 
  -5  10   8       24.66        1.29     11.73 o 
  -4  10   8        9.75       10.32     10.85 o 
  -3  10   8      139.15      138.40     13.88 o 
  -2  10   8      464.70      465.16     17.53 o 
  -1  10   8       93.45       80.73      9.70 o 
   0  10   8      240.33      214.00     12.44 o 
   1  10   8     1032.68      999.25     24.64 o 
   2  10   8      442.65      468.91     24.75 o 
   3  10   8        0.17      -17.65     17.40 o 
   4  10   8        8.47      -18.84     15.92 o 
   5  10   8        4.27      -16.07     20.52 o 
  -6  11   8      109.37      111.68     18.12 o 
  -5  11   8      190.23      217.58     22.57 o 
  -4  11   8       27.19       25.42     12.82 o 
  -3  11   8       17.02        9.82     10.85 o 
  -2  11   8       49.14       52.00     11.51 o 
  -1  11   8       43.59       45.08      9.06 o 
   0  11   8     1236.54     1225.59     39.36 o 
   1  11   8     1444.11     1550.84     36.27 o 
   2  11   8      147.26      176.72     18.63 o 
   3  11   8        0.02      -13.58     17.71 o 
   4  11   8        4.29      -32.72     40.36 o 
   5  11   8       48.48       28.48     23.17 o 
  -6  12   8      202.20      208.55     23.43 o 
  -5  12   8      120.75      120.61     19.35 o 
  -4  12   8      220.85      259.89     23.19 o 
  -3  12   8      195.27      210.50     27.13 o 
  -2  12   8       91.25       87.05     12.87 o 
  -1  12   8        4.64       -3.15      8.93 o 
   0  12   8        2.48       -7.17      7.95 o 
   1  12   8        1.55        7.78     10.11 o 
   2  12   8      179.37      183.91     32.07 o 
   3  12   8       16.15        3.89     18.09 o 
   4  12   8       83.34       94.68     33.96 o 
  -6  13   8        7.47        0.00     11.35 o 
  -5  13   8      130.97      148.14     19.76 o 
  -4  13   8      153.52      137.46     19.67 o 
  -3  13   8        0.76        6.70     10.79 o 
  -2  13   8        4.44       -1.17     10.62 o 
  -1  13   8      160.67      164.37     12.54 o 
   0  13   8      112.56      114.63     10.90 o 
   1  13   8        1.72        0.22      9.41 o 
   2  13   8       49.04       36.92     21.88 o 
   3  13   8       38.47       -8.16     37.74 o 
   4  13   8       10.40      -21.47     21.82 o 
  -6  14   8       59.63       56.84     15.29 o 
  -5  14   8       34.54       21.34     12.58 o 
  -4  14   8        2.13       -6.26     10.62 o 
  -3  14   8        4.71       10.66     13.72 o 
  -2  14   8       41.26       45.94     14.11 o 
  -1  14   8        0.01        3.84      9.14 o 
   0  14   8       77.65       86.76     12.02 o 
   1  14   8        0.03       -6.42     10.94 o 
   2  14   8       50.39       32.01     19.69 o 
   3  14   8        2.35      -19.08     25.85 o 
   4  14   8       13.57       -2.42     32.43 o 
  -5  15   8      115.67      138.33     19.96 o 
  -4  15   8       78.15       64.99     16.79 o 
  -3  15   8       34.71       28.02     12.96 o 
  -2  15   8       55.81       35.86     13.27 o 
  -1  15   8        1.06        1.04     12.08 o 
   0  15   8        2.83       -0.08      7.66 o 
   1  15   8      101.72      107.86     15.36 o 
   2  15   8        4.92      -11.03     19.26 o 
   3  15   8        0.93      -28.78     22.37 o 
  -5  16   8       24.49       18.19     11.97 o 
  -4  16   8       19.24       20.32     13.30 o 
  -3  16   8      160.46      152.91     19.86 o 
  -2  16   8       20.03       30.68     20.00 o 
  -1  16   8       86.97      109.53     32.25 o 
   0  16   8       10.43        3.93      9.96 o 
   1  16   8        9.80      173.41    142.23 o 
   2  16   8       14.88      -15.32     18.81 o 
   3  16   8       22.41        3.21     35.18 o 
  -4  17   8       23.99       27.19     17.31 o 
  -3  17   8       39.57       40.14     14.90 o 
  -2  17   8      154.11      199.97     29.87 o 
  -1  17   8      169.56      145.47     20.73 o 
   0  17   8       11.57       31.73     17.56 o 
   1  17   8       11.10       -1.83     15.17 o 
   2  17   8        6.02      -15.74     27.13 o 
  -4  18   8       11.13        2.19     11.33 o 
  -3  18   8       66.69       68.63     17.76 o 
  -2  18   8        0.03       -1.05     16.76 o 
  -1  18   8       13.12       18.43     13.41 o 
   0  18   8       31.86       44.50     14.44 o 
   1  18   8       20.67       18.43     14.71 o 
   2  18   8       34.75       13.68     22.86 o 
  -3  19   8       14.49       16.17     17.80 o 
  -2  19   8        5.06        5.40     13.26 o 
  -1  19   8        1.23       12.20     13.71 o 
   0  19   8       27.70       41.74     14.74 o 
   1  19   8       59.98       64.62     34.63 o 
  -1  20   8        4.90        1.40     14.66 o 
  -7   0   9       54.18       18.17     19.26 o 
  -5   0   9      908.60      848.82     46.64 o 
  -3   0   9       14.42        9.47     12.05 o 
  -1   0   9       73.95       83.46     13.33 o 
   1   0   9       13.17       32.19     21.58 o 
   3   0   9      365.18      363.46     36.70 o 
   5   0   9      144.14      133.63     30.36 o 
  -7   1   9        9.57       16.28     13.83 o 
  -6   1   9        1.54        3.65     11.96 o 
  -5   1   9        2.63        6.62      8.67 o 
  -4   1   9        9.49        3.91      8.38 o 
  -3   1   9       80.59       76.56      9.99 o 
  -2   1   9      201.10      181.61     11.66 o 
  -1   1   9     1030.70      989.86     23.60 o 
   0   1   9       60.72       59.78      7.43 o 
   1   1   9        6.31       18.45     16.90 o 
   2   1   9     1205.99     1120.00     38.23 o 
   3   1   9       31.55       32.87     14.32 o 
   4   1   9       15.21       28.25     15.12 o 
   5   1   9        3.32       -6.27     12.88 o 
  -7   2   9       10.91        6.91     12.48 o 
  -6   2   9        0.01        1.53     13.06 o 
  -5   2   9       48.40       52.95     10.24 o 
  -4   2   9      534.86      518.78     26.12 o 
  -3   2   9      319.05      296.13     14.92 o 
  -2   2   9        0.01       -3.48      7.57 o 
  -1   2   9      314.51      293.84     18.00 o 
   0   2   9        7.35       18.00      5.13 o 
   1   2   9        0.20       -0.03     12.29 o 
   2   2   9      119.00      107.89     15.23 o 
   3   2   9     1069.26      967.24     47.47 o 
   4   2   9        0.25        0.67     16.77 o 
   5   2   9        4.59       25.53     37.72 o 
  -7   3   9       35.31       26.20     17.25 o 
  -6   3   9       41.79       20.21     12.88 o 
  -5   3   9     1231.47     1275.76     34.54 o 
  -4   3   9      548.80      527.29     19.75 o 
  -3   3   9       80.85       74.64     10.21 o 
  -2   3   9      114.46      107.82      9.86 o 
  -1   3   9      136.26      126.53      8.44 o 
   0   3   9       18.75       32.80      6.44 o 
   1   3   9      912.99      970.55     27.53 o 
   2   3   9      126.36      106.46     15.63 o 
   3   3   9       54.70       46.44     13.13 o 
   4   3   9       74.66       97.99     30.18 o 
   5   3   9       35.56       33.16     16.35 o 
  -7   4   9        0.36       12.34     10.81 o 
  -6   4   9       81.37       77.61     15.53 o 
  -5   4   9      123.86      120.82     13.99 o 
  -4   4   9       82.80       77.36     10.53 o 
  -3   4   9        0.16       -4.71      9.49 o 
  -2   4   9        1.03       -1.87      5.78 o 
  -1   4   9        0.04       -3.15      5.23 o 
   0   4   9        0.00        9.32      5.94 o 
   1   4   9      207.96      198.51     17.34 o 
   2   4   9     1525.51     1541.60     37.07 o 
   3   4   9      244.93      246.81     25.01 o 
   4   4   9      174.83      179.63     24.38 o 
   5   4   9       46.99       64.56     24.04 o 
  -7   5   9       82.30       59.26     16.52 o 
  -6   5   9       79.50       69.01     11.82 o 
  -5   5   9      153.90      148.59     13.99 o 
  -4   5   9      640.50      596.71     68.75 o 
  -3   5   9       61.92       57.45      7.96 o 
  -2   5   9        4.09        1.79      6.04 o 
  -1   5   9      277.94      250.32     12.88 o 
   0   5   9       14.82        7.22      6.64 o 
   1   5   9       12.24       14.81     12.52 o 
   2   5   9     1016.94      975.19     52.41 o 
   3   5   9      131.43      111.94     16.28 o 
   4   5   9      162.56      158.03     16.87 o 
   5   5   9        8.61       21.54     52.24 o 
  -7   6   9       26.54       18.03     10.19 o 
  -6   6   9       17.46       10.86      8.84 o 
  -5   6   9       56.29       44.09     10.80 o 
  -4   6   9      680.13      612.51     39.43 o 
  -3   6   9      113.93      117.81      9.93 o 
  -2   6   9      149.75      163.69     10.29 o 
  -1   6   9        9.72        5.27      7.52 o 
   0   6   9      217.99      227.67     11.46 o 
   1   6   9      468.17      498.61     23.29 o 
   2   6   9      472.13      452.57     26.76 o 
   3   6   9      108.71      128.24     16.37 o 
   4   6   9        5.15        1.73     13.01 o 
   5   6   9        1.06        4.97     37.61 o 
  -7   7   9        3.83       12.77      9.35 o 
  -6   7   9       34.99       38.07     11.19 o 
  -5   7   9     1100.14     1047.43     58.14 o 
  -4   7   9      516.38      462.79     19.07 o 
  -3   7   9       72.59       81.08      8.98 o 
  -2   7   9      187.49      175.21     13.16 o 
  -1   7   9       26.69       25.12      8.60 o 
   0   7   9       43.63       52.98      8.43 o 
   1   7   9      220.91      252.24     19.56 o 
   2   7   9       94.83      100.94     16.01 o 
   3   7   9       31.92       30.34     15.04 o 
   4   7   9       68.91       65.12     21.29 o 
   5   7   9       12.22        8.60     19.24 o 
  -7   8   9       10.75       11.00     10.46 o 
  -6   8   9       29.58       24.46      9.58 o 
  -5   8   9       75.55       68.42     12.31 o 
  -4   8   9       35.41       27.43      9.60 o 
  -3   8   9       66.18       66.36      9.78 o 
  -2   8   9      112.99      100.51     11.05 o 
  -1   8   9      181.88      183.54     12.68 o 
   0   8   9       59.14       57.27      9.31 o 
   1   8   9       15.18       18.16     14.13 o 
   2   8   9      670.13      676.99     28.18 o 
   3   8   9       48.34       46.88     16.23 o 
   4   8   9       13.46      -12.07     20.28 o 
   5   8   9        3.58       -3.07     19.05 o 
  -7   9   9       12.49       27.36     12.98 o 
  -6   9   9        0.96        3.45     10.08 o 
  -5   9   9      236.20      252.41     41.45 o 
  -4   9   9      223.02      254.63     21.92 o 
  -3   9   9       32.50       34.60      9.97 o 
  -2   9   9       26.15       25.44      9.33 o 
  -1   9   9        8.84        6.10      7.69 o 
   0   9   9       34.61       30.78      8.71 o 
   1   9   9      115.57      143.27     16.72 o 
   2   9   9        0.01      -13.79     13.56 o 
   3   9   9       18.17        7.92     34.20 o 
   4   9   9      128.82      145.13     25.49 o 
   5   9   9       11.56        6.78     18.47 o 
  -6  10   9       47.93       45.28     13.44 o 
  -5  10   9       61.65       58.89     14.02 o 
  -4  10   9      165.56      168.18     19.25 o 
  -3  10   9      389.67      408.21     20.86 o 
  -2  10   9        8.85       14.48      8.93 o 
  -1  10   9      310.28      321.13     15.69 o 
   0  10   9      102.01      103.39     10.64 o 
   1  10   9      596.47      641.93     36.76 o 
   2  10   9       13.53       -7.40     13.54 o 
   3  10   9       23.44       20.22     24.20 o 
   4  10   9        0.00      -41.29     33.22 o 
  -6  11   9       36.47       23.68     12.45 o 
  -5  11   9        0.01        7.98     10.67 o 
  -4  11   9       52.91       75.50     15.43 o 
  -3  11   9       39.84       35.35     10.59 o 
  -2  11   9       87.97       88.89     10.72 o 
  -1  11   9      260.05      225.32     14.55 o 
   0  11   9      307.50      336.64     15.03 o 
   1  11   9       62.20       44.04     13.34 o 
   2  11   9        5.55       -4.02     25.58 o 
   3  11   9        0.05       -5.27     21.06 o 
   4  11   9        9.81      -20.05     32.74 o 
  -6  12   9       17.29       22.98     13.23 o 
  -5  12   9      512.68      495.24     48.10 o 
  -4  12   9        3.05        1.79     11.92 o 
  -3  12   9      115.47      112.38     17.84 o 
  -2  12   9       20.20       20.92      9.63 o 
  -1  12   9       31.22       29.10      9.14 o 
   0  12   9      185.46      183.75     12.48 o 
   1  12   9        0.02      -11.27     10.69 o 
   2  12   9       33.82       15.60     21.89 o 
   3  12   9       30.10       24.08     18.77 o 
   4  12   9        8.69        4.93     19.10 o 
  -6  13   9        7.98        4.91     11.78 o 
  -5  13   9       47.65       42.97     20.61 o 
  -4  13   9       13.66       13.96     13.97 o 
  -3  13   9        0.07        9.46     11.52 o 
  -2  13   9       14.39       17.72      9.18 o 
  -1  13   9        9.53        9.93      8.64 o 
   0  13   9       35.37       30.15      8.59 o 
   1  13   9       10.02        2.87     12.47 o 
   2  13   9       23.54      154.79    144.30 o 
   3  13   9        5.51      -25.02     19.02 o 
   4  13   9       42.06       39.54     22.09 o 
  -5  14   9        7.53       12.77     13.66 o 
  -4  14   9       16.90        6.98     11.61 o 
  -3  14   9        0.00        3.10     11.07 o 
  -2  14   9       20.80       16.71     12.79 o 
  -1  14   9        0.54       -7.10      8.73 o 
   0  14   9       10.69       -0.86      8.34 o 
   1  14   9      334.85      367.00     29.58 o 
   2  14   9        0.02      -35.85     23.90 o 
   3  14   9        0.27      -16.05     42.73 o 
  -5  15   9      123.30       86.08     17.56 o 
  -4  15   9       35.81       38.92     15.81 o 
  -3  15   9        0.50       12.41     12.31 o 
  -2  15   9       15.48       20.34     12.79 o 
  -1  15   9       36.04       55.61     11.46 o 
   0  15   9      168.31      149.15     11.93 o 
   1  15   9        0.75      -28.90     34.38 o 
   2  15   9        0.17      -27.58     29.26 o 
   3  15   9       24.84      -14.94     59.74 o 
  -4  16   9        5.25        4.25     12.57 o 
  -3  16   9       23.12       21.85     13.53 o 
  -2  16   9        3.55        4.23     11.11 o 
  -1  16   9        0.82       -0.25     11.13 o 
   0  16   9       18.11       28.66     15.36 o 
   1  16   9       34.61       27.88     18.53 o 
   2  16   9        1.23      -16.16     18.11 o 
  -4  17   9      105.58       99.06     20.18 o 
  -3  17   9        0.65       -0.97     12.26 o 
  -2  17   9       62.67       60.36     16.52 o 
  -1  17   9       18.44       27.31     12.90 o 
   0  17   9       51.54       56.10     23.17 o 
   1  17   9      104.22      127.58     22.49 o 
   2  17   9        4.61      -18.73     22.80 o 
  -3  18   9        4.71       -7.75     12.56 o 
  -2  18   9       20.29       22.30     14.61 o 
  -1  18   9        5.16       12.31     14.08 o 
   0  18   9        1.81        7.73     14.13 o 
   1  18   9        0.40      -15.00     35.60 o 
  -1  19   9       11.53       29.38     19.02 o 
  -6   0  10        0.07        3.05     14.87 o 
  -4   0  10     2405.17     2493.20     57.86 o 
  -2   0  10      221.65      214.71     18.16 o 
   0   0  10      132.57      122.17     30.60 o 
   2   0  10      238.04      251.53     31.46 o 
   4   0  10      100.81      104.49     24.75 o 
  -7   1  10        1.07      -13.78     11.00 o 
  -6   1  10       27.08       30.12     12.85 o 
  -5   1  10        4.67        3.50      8.64 o 
  -4   1  10       66.45       64.59     10.68 o 
  -3   1  10      564.26      540.08     19.16 o 
  -2   1  10       51.66       51.95      8.40 o 
  -1   1  10        1.57        4.47      6.64 o 
   0   1  10       49.59       61.22     17.45 o 
   1   1  10       68.20       51.72     18.21 o 
   2   1  10        4.69        2.33     13.82 o 
   3   1  10      671.87      597.68     33.90 o 
   4   1  10        2.42       -5.77     14.57 o 
   5   1  10        2.14       50.82     42.12 o 
  -7   2  10       12.06       -3.77     10.93 o 
  -6   2  10      115.91      115.39     17.79 o 
  -5   2  10        6.32       11.20      8.63 o 
  -4   2  10     1798.67     1734.51     52.41 o 
  -3   2  10        7.02        6.70      8.51 o 
  -2   2  10       13.99       16.18      7.89 o 
  -1   2  10      102.57       96.96      9.08 o 
   0   2  10      516.91      536.15     28.75 o 
   1   2  10        7.39        8.84     13.05 o 
   2   2  10      153.69      152.60     16.77 o 
   3   2  10        0.09       23.80     19.46 o 
   4   2  10       97.56      139.97     33.97 o 
   5   2  10        2.14       21.01     35.13 o 
  -7   3  10       35.91       34.54     12.88 o 
  -6   3  10      110.89       79.78     32.74 o 
  -5   3  10      184.70      182.29     13.60 o 
  -4   3  10      182.27      167.90     13.36 o 
  -3   3  10      712.98      703.97     21.62 o 
  -2   3  10        2.09       -4.14      9.56 o 
  -1   3  10       52.83       37.81      6.53 o 
   0   3  10       20.81       29.64     15.85 o 
   1   3  10       87.20      104.96     16.54 o 
   2   3  10      258.32      276.17     19.10 o 
   3   3  10      612.11      565.17     24.82 o 
   4   3  10       39.71       64.55     26.48 o 
   5   3  10       36.65       48.62     34.62 o 
  -7   4  10      187.73      118.04     65.05 o 
  -6   4  10       38.13       30.85     12.41 o 
  -5   4  10       61.00       58.33      9.96 o 
  -4   4  10     1152.90     1180.97     56.44 o 
  -3   4  10      558.47      490.81     27.81 o 
  -2   4  10       28.33       33.22      7.17 o 
  -1   4  10       16.98       18.52      6.34 o 
   0   4  10       16.85       37.27     16.73 o 
   1   4  10      151.72      142.71     17.10 o 
   2   4  10      518.20      542.31     25.03 o 
   3   4  10      303.43      272.53     19.84 o 
   4   4  10       40.37       57.43     14.48 o 
   5   4  10       81.05      130.58     47.06 o 
  -7   5  10        0.20       -3.07      8.06 o 
  -6   5  10       10.98       18.11      8.76 o 
  -5   5  10      213.01      213.49     40.17 o 
  -4   5  10       51.71       63.70      8.28 o 
  -3   5  10       50.54       41.88      8.76 o 
  -2   5  10        5.47        6.57      6.70 o 
  -1   5  10       54.36       43.74      8.55 o 
   0   5  10        5.03       15.21     16.54 o 
   1   5  10      541.96      573.73     45.99 o 
   2   5  10      208.70      190.69     18.43 o 
   3   5  10       70.17       72.98     14.44 o 
   4   5  10       30.17       32.67     13.89 o 
   5   5  10       18.58       33.46     63.22 o 
  -7   6  10       31.57       37.90     11.08 o 
  -6   6  10        3.71        4.39      8.00 o 
  -5   6  10       44.97       44.39     14.43 o 
  -4   6  10        0.45        4.38      6.29 o 
  -3   6  10       47.36       61.77      8.25 o 
  -2   6  10      113.85      106.42      9.48 o 
  -1   6  10        8.00        3.24      7.26 o 
   0   6  10      141.48      161.95     22.20 o 
   1   6  10        0.02       -6.43     14.04 o 
   2   6  10      747.54      731.90     29.10 o 
   3   6  10       64.59       69.09     15.84 o 
   4   6  10      176.84      181.41     37.04 o 
  -7   7  10        6.75        8.31      9.51 o 
  -6   7  10       47.34       47.71     11.14 o 
  -5   7  10      148.79      125.92     14.45 o 
  -4   7  10        0.78       -3.35      6.78 o 
  -3   7  10       91.93       91.33      9.36 o 
  -2   7  10       86.54       67.33     10.30 o 
  -1   7  10        2.01        0.52      7.90 o 
   0   7  10      107.43       81.96     18.06 o 
   1   7  10      102.93       87.59     15.25 o 
   2   7  10       61.33       36.95     13.74 o 
   3   7  10       72.93       72.09     15.40 o 
   4   7  10       18.21       20.26     16.36 o 
  -6   8  10      143.48      142.05     15.26 o 
  -5   8  10        2.19        2.07      8.16 o 
  -4   8  10        3.37        6.65      7.58 o 
  -3   8  10      352.46      347.06     18.14 o 
  -2   8  10       93.68       79.43     10.50 o 
  -1   8  10        1.27        2.03      8.03 o 
   0   8  10      287.76      288.02     24.00 o 
   1   8  10       29.94       33.52     20.46 o 
   2   8  10        1.81      -17.98     11.98 o 
   3   8  10       24.25        6.22     15.37 o 
   4   8  10       24.46        7.76     19.65 o 
  -6   9  10        9.76       16.89     10.78 o 
  -5   9  10       40.73       31.73     13.74 o 
  -4   9  10        0.13        8.09      9.19 o 
  -3   9  10       79.82       84.85     11.55 o 
  -2   9  10      546.38      572.88     20.81 o 
  -1   9  10       41.95       37.09      9.64 o 
   0   9  10        6.29       -4.91     14.43 o 
   1   9  10      117.56       94.67     23.03 o 
   2   9  10      120.41      137.65     16.90 o 
   3   9  10       10.72       59.94     58.16 o 
   4   9  10       30.84       -5.88     21.34 o 
  -6  10  10       21.11       13.61     10.69 o 
  -5  10  10        0.01        0.13     11.42 o 
  -4  10  10       37.56       34.81     13.10 o 
  -3  10  10       10.17       -0.06      9.20 o 
  -2  10  10        4.74       12.05      8.92 o 
  -1  10  10       92.16       85.61     16.88 o 
   0  10  10       45.67       38.42     15.83 o 
   1  10  10        0.40       -4.94     17.75 o 
   2  10  10       17.06        3.96     13.44 o 
   3  10  10       20.49       38.55     22.23 o 
   4  10  10       33.81       57.00     20.58 o 
  -6  11  10        2.07        6.54     10.34 o 
  -5  11  10       81.44       73.81     16.23 o 
  -4  11  10        3.21        3.17     10.62 o 
  -3  11  10        6.57       27.44      9.93 o 
  -2  11  10        2.05       -3.74      8.05 o 
  -1  11  10      466.42      531.10     19.59 o 
   0  11  10       13.26        5.65     14.98 o 
   1  11  10        5.45        1.17     12.52 o 
   2  11  10       69.23       56.98     15.73 o 
   3  11  10        0.00      -23.18     15.45 o 
   4  11  10       21.88        7.47     28.96 o 
  -5  12  10       12.41       13.27     12.62 o 
  -4  12  10      229.23      230.14     22.89 o 
  -3  12  10       22.16       19.62      9.61 o 
  -2  12  10       72.44       82.75     13.12 o 
  -1  12  10        0.27       -4.35      8.28 o 
   0  12  10       16.36       26.95     15.86 o 
   1  12  10        1.37      -15.90     12.65 o 
   2  12  10       68.91       52.78     19.54 o 
   3  12  10       34.12       33.32     20.80 o 
  -5  13  10      109.05       93.97     16.94 o 
  -4  13  10        4.53       11.42     18.04 o 
  -3  13  10       25.89       26.36     13.46 o 
  -2  13  10      232.79      258.50     18.20 o 
  -1  13  10       67.25       76.83     11.23 o 
   0  13  10        3.51       -9.05     12.86 o 
   1  13  10       16.56        1.78     23.86 o 
   2  13  10       14.31        5.82     19.46 o 
   3  13  10       17.39      -22.77     52.12 o 
  -5  14  10       49.75       47.79     14.97 o 
  -4  14  10        0.30       -1.65     11.04 o 
  -3  14  10      108.95      100.46     18.32 o 
  -2  14  10       57.44       48.45     11.24 o 
  -1  14  10      125.03      129.52     16.50 o 
   0  14  10        6.44        0.89     14.13 o 
   1  14  10       12.09       11.70     20.24 o 
   2  14  10       54.49       41.43     20.76 o 
  -4  15  10        4.08        6.99     13.72 o 
  -3  15  10      187.81      213.49     23.10 o 
  -2  15  10        0.27        3.87     13.30 o 
  -1  15  10        9.93       13.54     10.80 o 
   0  15  10        0.02       -4.66     12.90 o 
   1  15  10        0.12      -16.83     20.85 o 
   2  15  10       22.22       -8.48     21.63 o 
  -4  16  10       14.03       10.78     12.37 o 
  -3  16  10       66.04       52.27     22.31 o 
  -2  16  10      152.34      207.70     46.09 o 
  -1  16  10        2.20        9.37      9.47 o 
   1  16  10       21.18        7.32     23.29 o 
  -3  17  10       39.66       55.46     16.35 o 
  -2  17  10        3.50        6.57     12.67 o 
  -1  17  10        0.11       -4.06     13.35 o 
   1  17  10        2.35      -26.46     21.46 o 
  -1  18  10        0.09       -3.58     12.70 o 
  -7   0  11       80.15       84.98     24.51 o 
  -5   0  11       56.84       69.15     16.58 o 
  -3   0  11       60.11       54.59     13.37 o 
  -1   0  11       44.06       41.88     19.87 o 
   1   0  11       15.73       22.31     26.09 o 
   3   0  11        2.93      -24.02     19.26 o 
  -7   1  11        2.83        4.55     12.13 o 
  -6   1  11      167.20      188.39     21.16 o 
  -5   1  11      100.98      110.76     12.10 o 
  -4   1  11      476.22      470.94     24.58 o 
  -3   1  11       26.85       29.24      8.91 o 
  -2   1  11       29.76       31.67      8.38 o 
  -1   1  11       22.50       19.01      7.57 o 
   0   1  11       42.17       44.10     17.34 o 
   1   1  11        3.87       -1.79     13.28 o 
   2   1  11      257.65      283.41     24.22 o 
   3   1  11        0.08       -4.97     18.23 o 
   4   1  11        7.87       35.55     34.82 o 
  -7   2  11      132.12      143.05     20.31 o 
  -6   2  11       55.41       55.51     14.99 o 
  -5   2  11       27.46       18.74      8.60 o 
  -4   2  11       15.82       18.38      9.24 o 
  -3   2  11      457.22      462.08     18.92 o 
  -2   2  11       78.13       79.90     10.00 o 
  -1   2  11      100.80       83.06      8.88 o 
   0   2  11       23.36       18.50     17.81 o 
   1   2  11       17.05        9.59     15.05 o 
   2   2  11       21.76       25.33     16.98 o 
   3   2  11       62.50       68.12     26.29 o 
   4   2  11       57.36      107.99     57.47 o 
  -7   3  11        7.41       10.74     11.53 o 
  -6   3  11       29.96       28.82     14.31 o 
  -5   3  11       82.68       77.23     11.11 o 
  -4   3  11       69.44       56.30      9.88 o 
  -3   3  11      734.63      737.21     24.81 o 
  -2   3  11       16.61       17.43      6.59 o 
  -1   3  11       20.00       17.29      9.74 o 
   0   3  11      484.63      502.23     30.22 o 
   1   3  11        7.78        5.52     16.00 o 
   2   3  11      720.07      759.37     27.99 o 
   3   3  11       42.17       45.50     13.76 o 
   4   3  11        8.95       41.52     34.13 o 
  -7   4  11       16.31        9.67      7.69 o 
  -6   4  11      200.51      104.21     59.99 o 
  -5   4  11       89.77      102.33     11.30 o 
  -4   4  11       15.09       24.84      8.19 o 
  -3   4  11      311.42      323.99     14.31 o 
  -2   4  11      716.80      689.21     22.30 o 
  -1   4  11       13.81       12.33      6.29 o 
   0   4  11        8.09       13.00     15.99 o 
   1   4  11       77.19       80.97     17.46 o 
   2   4  11       11.10       17.08     12.74 o 
   3   4  11       10.51       12.65     19.58 o 
   4   4  11      181.58      190.57     18.62 o 
  -6   5  11       11.01       10.43      8.09 o 
  -5   5  11        0.88        5.89      7.06 o 
  -4   5  11       12.25       11.24      7.03 o 
  -3   5  11      739.36      744.76     20.28 o 
  -2   5  11       27.88       27.92      7.44 o 
  -1   5  11      337.99      354.98     17.46 o 
   0   5  11      147.06      147.99     20.80 o 
   1   5  11        3.48       10.65     14.69 o 
   2   5  11       27.66       12.47     13.17 o 
   3   5  11        4.16        8.27     13.71 o 
   4   5  11       41.54       41.86     34.38 o 
  -6   6  11        1.86        0.54      8.52 o 
  -5   6  11      260.53      235.76     15.63 o 
  -4   6  11       34.00       31.59      8.09 o 
  -3   6  11      462.40      464.27     16.51 o 
  -2   6  11      409.17      392.65     17.00 o 
  -1   6  11       30.35       14.90      7.57 o 
   0   6  11       27.35       30.21     16.68 o 
   1   6  11      159.45      164.14     21.88 o 
   2   6  11       18.71        4.65     13.55 o 
   3   6  11      114.31      100.22     17.36 o 
   4   6  11      187.31      170.21     25.58 o 
  -6   7  11        0.32        7.55      9.13 o 
  -5   7  11       71.29       73.05     11.78 o 
  -4   7  11        2.05        1.60      7.14 o 
  -3   7  11     1121.21     1144.90     37.06 o 
  -2   7  11        0.01        2.62      7.22 o 
  -1   7  11       62.04       63.49      9.43 o 
   0   7  11        1.95        3.53     14.05 o 
   1   7  11       11.86       -0.20     14.37 o 
   2   7  11       30.63       37.36     14.10 o 
   3   7  11       83.24       55.77     15.93 o 
   4   7  11        9.86       28.51     17.93 o 
  -6   8  11        2.48        7.10      9.11 o 
  -5   8  11      106.44      100.98     13.43 o 
  -4   8  11       62.38       57.85      9.32 o 
  -3   8  11      404.30      444.02     30.83 o 
  -2   8  11      466.95      458.99     18.56 o 
  -1   8  11        1.48        2.96      8.06 o 
   0   8  11        0.49       -3.58     15.36 o 
   1   8  11        1.93       -5.46     16.25 o 
   2   8  11        1.48       -0.87     13.68 o 
   3   8  11       33.71       31.24     14.48 o 
   4   8  11      142.07      457.48    279.51 o 
  -6   9  11       60.52       68.18     14.79 o 
  -5   9  11        4.87        4.80     10.94 o 
  -4   9  11        0.21        5.91      9.18 o 
  -3   9  11       71.23       74.28     11.86 o 
  -2   9  11      187.64      194.28     13.82 o 
  -1   9  11       49.32       40.95      9.55 o 
   0   9  11       44.52       49.77     16.35 o 
   1   9  11       15.90        3.80     14.24 o 
   2   9  11        3.29       -7.44     13.84 o 
   3   9  11       13.65      -10.18     17.19 o 
  -6  10  11       17.04       24.18     11.18 o 
  -5  10  11        2.59       -2.38     10.31 o 
  -4  10  11       18.03       15.20     10.24 o 
  -3  10  11        0.50        2.18      8.56 o 
  -2  10  11      414.54      416.91     28.98 o 
  -1  10  11       13.30       17.39      8.96 o 
   0  10  11      184.26      188.14     20.84 o 
   1  10  11        8.65       13.87     15.38 o 
   2  10  11       13.67       10.29     14.79 o 
   3  10  11       36.64       20.69     18.74 o 
  -5  11  11        5.43       16.55     26.27 o 
  -4  11  11       29.76       24.87     13.01 o 
  -3  11  11       63.36       68.17     12.29 o 
  -2  11  11      294.72      302.13     17.74 o 
  -1  11  11      109.42      122.91     12.18 o 
   0  11  11      127.61      136.39     24.02 o 
   1  11  11       22.32       21.99     20.91 o 
   2  11  11        8.56       -9.87     17.64 o 
   3  11  11        0.10      -39.44     34.02 o 
  -5  12  11        0.62       10.42     12.24 o 
  -4  12  11        0.77        3.89     11.76 o 
  -3  12  11        3.73       -0.44      9.56 o 
  -2  12  11       13.64       27.85     14.70 o 
  -1  12  11       86.03       91.12     11.99 o 
   0  12  11        3.07        2.81     15.03 o 
   1  12  11        0.09        1.05     15.92 o 
   2  12  11        2.64       -7.44     20.36 o 
  -4  13  11       13.70       17.00     13.21 o 
  -3  13  11        5.85        5.68      9.55 o 
  -2  13  11       86.03       88.00     13.59 o 
  -1  13  11       88.14       76.87     11.97 o 
   0  13  11       10.59       -9.37     14.91 o 
   1  13  11       18.62       26.82     24.99 o 
   2  13  11       12.27      -11.95     22.80 o 
  -4  14  11        1.92       -0.23     10.95 o 
  -3  14  11        0.99        3.35     13.27 o 
  -2  14  11        3.21       19.85     10.17 o 
  -1  14  11       33.77       42.59     21.46 o 
   0  14  11        0.22       -0.25     12.83 o 
   1  14  11       41.00       26.70     24.14 o 
   2  14  11       10.68       -4.63     18.90 o 
  -3  15  11       41.08       28.25     14.94 o 
  -2  15  11        1.47       25.14     15.63 o 
  -1  15  11        3.65        3.15     11.50 o 
   0  15  11        6.28       -6.35     24.69 o 
   1  15  11       44.79       33.16     25.48 o 
  -2  16  11       24.60       28.31     14.82 o 
  -1  16  11       62.02       89.37     20.79 o 
  -6   0  12      327.37      355.44     39.63 o 
  -4   0  12       97.08       99.24     16.52 o 
  -2   0  12      281.97      232.96     31.76 o 
   0   0  12        0.04      -10.24     18.29 o 
   2   0  12        0.00      -15.73     17.56 o 
   4   0  12       84.26       46.70     24.26 o 
  -6   1  12       55.77       68.96     13.54 o 
  -5   1  12       45.71       55.61     20.84 o 
  -4   1  12       38.98       46.33     10.98 o 
  -3   1  12        8.57        0.52      8.29 o 
  -2   1  12      178.35      172.39     12.52 o 
  -1   1  12      203.34      182.23     21.64 o 
   0   1  12       13.95       -3.30     14.90 o 
   1   1  12       24.59       32.10     16.51 o 
   2   1  12        6.93        2.07     14.99 o 
   3   1  12       38.71       73.11     45.39 o 
   4   1  12        2.17       53.90     51.10 o 
  -6   2  12        4.43        3.88     12.00 o 
  -5   2  12      118.18      124.07     12.35 o 
  -4   2  12      230.38      230.82     15.04 o 
  -3   2  12       50.67       43.71     13.02 o 
  -2   2  12       30.72       26.24      8.03 o 
  -1   2  12       71.70       64.62     16.25 o 
   0   2  12       16.31       16.90     15.56 o 
   1   2  12        0.01        2.71     15.22 o 
   2   2  12       18.57       25.40     15.38 o 
   3   2  12        0.07       29.93     33.69 o 
   4   2  12        7.61       74.00     65.84 o 
  -6   3  12       37.85       34.51     13.42 o 
  -5   3  12       22.77       19.62      8.39 o 
  -4   3  12        9.81       23.04      9.20 o 
  -3   3  12        0.01       -4.15      9.47 o 
  -2   3  12       40.54       44.56      7.28 o 
  -1   3  12      398.64      354.14     26.12 o 
   0   3  12       35.81       43.53     16.72 o 
   1   3  12       78.60       56.87     16.97 o 
   2   3  12       37.30       44.52     16.55 o 
   3   3  12        6.43       40.93     41.55 o 
  -6   4  12       23.64       28.13      8.88 o 
  -5   4  12        1.05        6.21      6.91 o 
  -4   4  12        2.77       13.09      6.42 o 
  -3   4  12      137.30      123.12      9.89 o 
  -2   4  12       65.22       57.76      7.89 o 
  -1   4  12      165.87      148.02     20.77 o 
   0   4  12      176.04      163.41     20.30 o 
   1   4  12       53.94       58.02     16.16 o 
   2   4  12       19.78       29.01     16.08 o 
   3   4  12        6.34       23.38     13.54 o 
  -6   5  12       86.29       61.68     12.61 o 
  -5   5  12        0.54        7.06      7.05 o 
  -4   5  12      106.62      110.79     10.35 o 
  -3   5  12       10.95       10.79      6.27 o 
  -2   5  12       52.57       50.48      7.65 o 
  -1   5  12       23.93        3.41     15.74 o 
   0   5  12      208.91      185.60     22.11 o 
   1   5  12      303.35      318.08     26.96 o 
   2   5  12       81.09       52.44     18.37 o 
   3   5  12      181.97      210.85     35.36 o 
  -6   6  12        5.88        6.25      9.09 o 
  -5   6  12      191.80      192.03     19.75 o 
  -4   6  12      107.73       84.99      9.55 o 
  -3   6  12       78.90       70.91      8.41 o 
  -2   6  12       20.79       24.32      8.13 o 
  -1   6  12      137.65      146.68     20.21 o 
   0   6  12      110.53      122.02     30.12 o 
   1   6  12       11.72       20.19     18.90 o 
   2   6  12        4.06       -1.33     15.79 o 
   3   6  12        0.30       -6.41     13.81 o 
  -6   7  12        2.18        8.85      8.37 o 
  -5   7  12        0.01        8.82      8.19 o 
  -4   7  12       28.33       32.28      8.59 o 
  -3   7  12      152.46      152.83     17.65 o 
  -2   7  12       12.49       16.41      8.14 o 
  -1   7  12      141.15      127.63     20.92 o 
   0   7  12       21.38       22.22     18.96 o 
   1   7  12       67.07       48.31     17.84 o 
   2   7  12       26.22       27.04     17.23 o 
   3   7  12       25.27       30.65     15.05 o 
  -5   8  12        0.37       -1.94      7.97 o 
  -4   8  12      203.69      184.99     25.67 o 
  -3   8  12       27.48       29.13      9.01 o 
  -2   8  12        1.44        4.19      7.53 o 
  -1   8  12      219.25      226.48     22.46 o 
   0   8  12      167.85      205.92     29.38 o 
   1   8  12        0.52       -4.52     15.03 o 
   2   8  12       14.03       -1.15     16.34 o 
   3   8  12        0.86      -23.01     15.34 o 
  -5   9  12      170.27      182.72     27.68 o 
  -4   9  12       14.37       15.75      9.79 o 
  -3   9  12        5.07       11.07      9.15 o 
  -2   9  12       65.76       72.63     11.51 o 
  -1   9  12      175.02      212.45     23.01 o 
   0   9  12       36.41       30.87     17.26 o 
   1   9  12       18.41       27.33     16.94 o 
   2   9  12        2.43      -12.56     16.29 o 
   3   9  12       14.58       -7.19     23.53 o 
  -5  10  12       49.41       39.90     13.15 o 
  -4  10  12       51.45       64.78     12.08 o 
  -3  10  12       83.90       86.30     13.00 o 
  -2  10  12     1090.45     1207.53     33.67 o 
  -1  10  12        0.69       15.00     20.85 o 
   0  10  12       96.09      100.35     19.99 o 
   1  10  12        8.83        7.82     22.25 o 
   2  10  12       19.87       26.94     17.10 o 
  -5  11  12       15.37       26.54     12.55 o 
  -4  11  12        2.85       13.93     10.03 o 
  -3  11  12      279.82      285.00     20.01 o 
  -2  11  12        5.39       23.12     10.64 o 
  -1  11  12       82.11       70.44     18.81 o 
   0  11  12       47.62       29.45     16.84 o 
   1  11  12       32.87       48.58     17.49 o 
   2  11  12       40.48       27.31     25.36 o 
  -4  12  12        1.51        4.81     13.19 o 
  -3  12  12        1.71        6.34      9.93 o 
  -2  12  12      306.68      335.53     23.08 o 
  -1  12  12        1.21       13.73     14.44 o 
   0  12  12        2.46       -1.03     15.22 o 
   1  12  12       59.64       41.50     16.33 o 
   2  12  12       24.02       13.90     22.56 o 
  -4  13  12        1.32        3.59     12.68 o 
  -3  13  12       55.26       52.04     14.69 o 
  -2  13  12       60.90       64.82     15.16 o 
  -1  13  12       61.60       73.15     22.68 o 
   0  13  12       25.29       38.46     15.74 o 
   1  13  12       24.20       38.61     25.24 o 
  -3  14  12       11.67       21.60     10.23 o 
  -2  14  12      121.73      134.99     15.03 o 
  -1  14  12        7.46        7.93     17.07 o 
   0  14  12       36.92       36.45     30.79 o 
  -2  15  12       27.10       39.25     13.08 o 
  -1  15  12       13.78       64.62     22.19 o 
  -5   0  13        0.29        9.78     14.08 o 
  -3   0  13       19.23       25.80     11.94 o 
  -1   0  13        2.00       -9.75     22.19 o 
   1   0  13        6.12      -13.53     20.73 o 
   3   0  13       59.66       57.79     28.16 o 
  -6   1  13       21.11       39.68     13.48 o 
  -5   1  13        2.84       17.41      9.05 o 
  -4   1  13        4.75        5.18      8.75 o 
  -3   1  13        0.22        9.13     16.01 o 
  -2   1  13        0.09       -3.33     13.30 o 
  -1   1  13       23.68       21.54     17.05 o 
   0   1  13      309.27      321.27     26.27 o 
   1   1  13        3.62       -5.03     15.83 o 
   2   1  13        1.49       -8.86     13.27 o 
   3   1  13        1.89      -18.44     16.93 o 
  -6   2  13        0.00      251.15    211.79 o 
  -5   2  13       48.35       55.13     11.44 o 
  -4   2  13       60.62       54.28     10.39 o 
  -3   2  13       29.99       32.50      9.39 o 
  -2   2  13       41.57       29.96      7.72 o 
  -1   2  13       50.81       59.83     17.80 o 
   0   2  13       65.33       66.05     18.17 o 
   1   2  13        0.52      -18.51     15.05 o 
   2   2  13        3.28      -15.40     13.12 o 
   3   2  13        8.23      -15.49     15.37 o 
  -6   3  13        1.99        3.46     10.99 o 
  -5   3  13       69.03       90.44     18.40 o 
  -4   3  13        8.11       20.63     19.29 o 
  -3   3  13      289.13      258.72     19.30 o 
  -2   3  13        1.72        7.86      6.81 o 
  -1   3  13       96.82       92.00     17.86 o 
   0   3  13       13.86       -1.00     15.13 o 
   1   3  13        6.54       14.38     15.88 o 
   2   3  13        7.90       -2.93     15.58 o 
   3   3  13        1.00      -10.17     13.44 o 
  -5   4  13       28.66       34.97      8.89 o 
  -4   4  13        0.28        4.43      6.64 o 
  -3   4  13        4.57        3.92      6.32 o 
  -2   4  13        6.67        6.63      7.19 o 
  -1   4  13       62.14      111.06     41.45 o 
   0   4  13      270.58      259.91     25.28 o 
   1   4  13        8.36        1.54     15.62 o 
   2   4  13       66.90       42.35     20.36 o 
   3   4  13       45.48       12.36     18.24 o 
  -5   5  13       95.47      102.30     11.33 o 
  -4   5  13       43.14       46.39      7.97 o 
  -3   5  13      163.85      161.56     11.51 o 
  -2   5  13      145.96      122.45     15.29 o 
  -1   5  13       13.72       12.41     17.29 o 
   0   5  13      223.01      214.79     31.33 o 
   1   5  13       38.32       27.04     19.81 o 
   2   5  13       82.76       60.44     18.46 o 
  -5   6  13        7.22       22.71      8.50 o 
  -4   6  13       80.98       83.30      9.95 o 
  -3   6  13       55.07      149.07     49.93 o 
  -2   6  13        2.24        2.58      9.47 o 
  -1   6  13      117.08      168.08     34.14 o 
   0   6  13      194.74      192.07     23.06 o 
   1   6  13      360.78      363.16     31.40 o 
   2   6  13       96.41       89.53     20.30 o 
  -5   7  13        5.49       12.88      7.90 o 
  -4   7  13      139.60      136.59     12.67 o 
  -3   7  13       16.93       14.19      8.76 o 
  -2   7  13       72.72       70.12     12.12 o 
  -1   7  13      244.92      245.12     25.56 o 
   0   7  13       93.36       92.64     19.72 o 
   1   7  13       12.51       22.15     17.97 o 
   2   7  13       54.79       46.54     17.68 o 
  -5   8  13       56.01       61.80     10.52 o 
  -4   8  13        1.74       14.19      9.61 o 
  -3   8  13       75.14       66.57     10.64 o 
  -2   8  13       44.91       29.21     11.48 o 
  -1   8  13        5.06       -1.17     14.58 o 
   0   8  13      241.82      277.75     27.01 o 
   1   8  13        0.14      -17.93     15.36 o 
   2   8  13       64.66       70.57     18.88 o 
  -4   9  13       22.52       16.73      9.47 o 
  -3   9  13       78.68       70.42     12.32 o 
  -2   9  13      188.92      209.55     18.01 o 
  -1   9  13       24.27       42.90     19.69 o 
   0   9  13       32.48       32.17     16.49 o 
   1   9  13       24.02       19.62     16.16 o 
   2   9  13       56.92      105.22     30.24 o 
  -4  10  13        3.56        6.42      8.79 o 
  -3  10  13      103.51      135.39     15.19 o 
  -2  10  13        3.62        4.78     14.72 o 
  -1  10  13       75.02       58.39     22.25 o 
   0  10  13       19.07       16.70     20.73 o 
   1  10  13        0.13       -3.22     25.54 o 
  -4  11  13        0.04        2.95      8.83 o 
  -3  11  13        4.86        1.12      9.62 o 
  -2  11  13       26.96       54.87     23.90 o 
  -1  11  13        2.48       -5.56     14.10 o 
   0  11  13        0.51      -18.19     15.99 o 
   1  11  13       53.06       54.57     18.76 o 
  -3  12  13        4.81       13.13     10.37 o 
  -2  12  13        0.04       13.05     16.70 o 
  -1  12  13        8.94        0.74     16.43 o 
   0  12  13       10.36       13.21     21.64 o 
  -2  13  13      165.34      189.47     32.31 o 
  -1  13  13       39.36       99.37     26.58 o 
  -4   0  14       44.90       30.24     13.92 o 
  -2   0  14       16.99       10.36     20.24 o 
   0   0  14      127.39      124.00     28.77 o 
   2   0  14       42.38       21.58     26.58 o 
  -5   1  14        0.40        0.21      8.30 o 
  -4   1  14       91.80       91.08     12.32 o 
  -3   1  14      235.71      220.92     14.82 o 
  -2   1  14        0.72        6.09     13.97 o 
  -1   1  14      149.67      136.41     20.15 o 
   0   1  14        0.02      -13.02     13.40 o 
   1   1  14        4.36        2.74     15.95 o 
   2   1  14       12.64      -18.92     16.18 o 
  -5   2  14        0.66        8.45      8.86 o 
  -4   2  14        0.08        0.34      7.30 o 
  -3   2  14        9.15       15.84      7.42 o 
  -2   2  14       21.07       12.80     16.88 o 
  -1   2  14       17.58        4.71     14.99 o 
   0   2  14       61.07       44.97     20.48 o 
   1   2  14        3.85        5.61     14.92 o 
   2   2  14       83.95       75.21     19.88 o 
  -5   3  14       12.38       31.62      8.20 o 
  -4   3  14        0.80        7.13      5.91 o 
  -3   3  14       37.20       31.93      7.14 o 
  -2   3  14       68.44       81.11     18.94 o 
  -1   3  14      432.52      425.43     30.86 o 
   0   3  14        4.61        9.99     15.59 o 
   1   3  14       17.12        4.85     14.05 o 
   2   3  14       12.40        7.75     14.93 o 
  -5   4  14       24.15       25.25      8.57 o 
  -4   4  14        5.23       18.55      6.94 o 
  -3   4  14      100.23       89.91     10.75 o 
  -2   4  14       17.69       13.63     16.33 o 
  -1   4  14      223.91      249.03     36.21 o 
   0   4  14      123.11      147.22     21.49 o 
   1   4  14        1.42      -21.76     14.50 o 
   2   4  14        5.03      -13.41     14.14 o 
  -4   5  14       13.51       14.13      7.38 o 
  -3   5  14        1.87        2.15      6.47 o 
  -2   5  14       25.16       23.16     15.08 o 
  -1   5  14        0.18        6.55     15.86 o 
   0   5  14       30.47       36.39     17.83 o 
   1   5  14        0.02      -15.44     14.65 o 
  -4   6  14       62.64       67.36     14.69 o 
  -3   6  14      103.82      108.85     11.89 o 
  -2   6  14        0.00       -4.89     21.82 o 
  -1   6  14      108.29       77.45     19.81 o 
   0   6  14      219.84      247.32     25.34 o 
   1   6  14        5.52       21.90     15.25 o 
  -4   7  14       36.05       50.37     10.42 o 
  -3   7  14       86.43       80.81     10.97 o 
  -2   7  14        3.56        8.17     15.20 o 
  -1   7  14        0.52      -12.93     12.98 o 
   0   7  14        0.48       -6.02     18.65 o 
   1   7  14      181.52      165.70     24.27 o 
  -4   8  14       12.63       15.12     10.22 o 
  -3   8  14       47.31       46.96     10.37 o 
  -2   8  14       12.31        9.56     14.51 o 
  -1   8  14       20.12       17.69     15.71 o 
   0   8  14       10.18      -18.50     27.92 o 
   1   8  14        0.00      -17.80     24.51 o 
  -3   9  14        1.00       -3.40      9.31 o 
  -2   9  14       15.22       36.82     17.12 o 
  -1   9  14       48.80       77.33     20.42 o 
   0   9  14       18.22       38.91     21.52 o 
  -3  10  14       16.29       15.18     10.17 o 
  -2  10  14       48.85       40.69     17.32 o 
  -1  10  14        2.20        9.80     14.74 o 
  -3   0  15       31.63       43.89     21.46 o 
  -1   0  15       14.96        2.07     19.63 o 
  -4   1  15       76.30       91.47     11.37 o 
  -3   1  15       18.82       29.38     17.29 o 
  -2   1  15        7.97        7.08     15.03 o 
  -1   1  15        3.80       17.82     15.34 o 
   0   1  15       74.74       76.62     18.53 o 
  -4   2  15       17.63       21.22      7.92 o 
  -3   2  15        5.92       16.58     14.57 o 
  -2   2  15       76.66       82.46     19.66 o 
  -1   2  15       13.27        8.94     14.27 o 
   0   2  15       29.62       17.59     15.01 o 
  -4   3  15       55.81       62.60      8.56 o 
  -3   3  15        6.17       14.86     14.56 o 
  -2   3  15        0.63       14.77     13.99 o 
  -1   3  15        8.61        2.47     14.13 o 
   0   3  15        0.16       -8.89     15.43 o 
  -3   4  15        9.15       24.87     16.44 o 
  -2   4  15      107.05      122.47     20.03 o 
  -1   4  15        0.23        7.93     14.33 o 
   0   4  15       54.02       67.96     28.90 o 
  -3   5  15      122.92      172.25     43.83 o 
  -2   5  15       11.63       15.84     15.07 o 
  -1   5  15      114.38      107.03     23.47 o 
   0   5  15       86.16       87.97     20.32 o 
  -3   6  15        7.78       13.28     14.70 o 
  -2   6  15      284.83      332.25     39.87 o 
  -1   6  15       82.68       59.61     21.70 o 
  -2   7  15       83.83       81.57     24.99 o 
  -1   7  15       28.00       31.58     30.60 o 
                                                 
